# Supplementary material for: Hub genes of neutrophil extracellular traps in abdominal aortic aneurysm: a bioinformatics analysis
Source: Hereditas. 2026 Apr 20;163:69. doi: 10.1186/s41065-026-00663-0 (PMC13227812; doi:10.1186/s41065-026-00663-0)
Supplement: Supplementary file 2 — Supplementary Material 2. [file 41065_2026_663_MOESM2_ESM.xlsx]

## Sheet: Sheet1
datasets	Platform	AAA samples	normal samples
GSE57691	GPL10558	49	10
GSE98278	GPL10558	48	-
GSE47472	GPL10558	14	8
