# Supplementary material for: Hub genes of neutrophil extracellular traps in abdominal aortic aneurysm: a bioinformatics analysis
Source: Hereditas. 2026 Apr 20;163:69. doi: 10.1186/s41065-026-00663-0 (PMC13227812; doi:10.1186/s41065-026-00663-0)
Supplement: Supplementary file 3 — Supplementary Material 3. [file 41065_2026_663_MOESM3_ESM.xlsx]

## Sheet: NETs
Gene_symbol
SGK1
ACTB
ACTG1
ACTN1
ACTN4
AKT1
AKT2
ARPIN
ATG7
AZU1
C3
C3AR1
C5AR1
CAMP
CARD11
CASP1
CAT
CCDC25
CCL2
CCL3
CCL4
CCL5
CD177
CD274
CD44
CEBPB
CFTR
CLEC4E
CLEC6A
CLEC7A
CSF3
CTSC
CTSG
CXCL1
CXCL2
CXCR4
CYBB
DEFA3
DNAJB1
DNASE1
ELANE
ENO1
ENTPD4
F2RL2
F3
FCAR
FCGR2B
FGL2
GPBAR1
GSDMD
H2AX
HIF1A
HMGB1
HRG
IL12A
IL17A
IL1B
IL1RL1
IL33
IL36RN
IL5
IL6
IL8
ILK
IRAK4
IRF1
ITGAM
ITGB1
ITGB2
KCNN3
KLF2
KRT10
LCP1
LDLR
LPAR3
LTF
LYZ
MAPK1
MAPK14
MAPK3
MAPK7
MCOLN3
MFN1
MFN2
MIR146A
MIR21
MIR223
MMP9
MNDA
MPO
MTOR
MYD88
MYH9
NFE2L2
NFIL3
NFKBIA
NLRP3
NOX4
OPA1
ORAI1
P2RX1
PADI4
PARVB
PF4
PIK3CA
PKM
PROCR
PRTN3
PTAFR
RIPK1
RIPK3
S100A12
S100A8
S100A9
S1PR2
SELP
SELPLG
SGK1
SIGLEC14
SOCS3
SPP1
SRC
STAT3
SUCNR1
SYK
TICAM1
TIMP1
TKT
TLR2
TLR4
TLR7
TLR8
TLR9
TNF
TNFAIP3
WASL
XIST
