# Supplementary material for: Hub genes of neutrophil extracellular traps in abdominal aortic aneurysm: a bioinformatics analysis
Source: Hereditas. 2026 Apr 20;163:69. doi: 10.1186/s41065-026-00663-0 (PMC13227812; doi:10.1186/s41065-026-00663-0)
Supplement: Supplementary file 4 — Supplementary Material 4. [file 41065_2026_663_MOESM4_ESM.xlsx]

## Sheet: diff
logFC	AveExpr	t	P.Value	adj.P.Val	B
CCDC71	-1.89486	5.00686861567506	-16.6016	2.3443140994352e-31	4.48842377477863e-27	59.8986969111363
MAP9	-0.871335	4.72177302553435	-13.0654	6.94864162733969e-24	6.65193462985228e-20	43.4402417034531
ASNA1	-0.742108	4.7436318128727	-12.9331	1.35788741646392e-23	8.66603749187271e-20	42.7952754577724
KCNK15	-0.7682	4.71574709881213	-12.0846	1.03407947089151e-21	3.95969710993778e-18	38.618429277801
FAM161A	-0.81097	4.73754959111226	-11.7627	5.42589323412085e-21	1.73140253100796e-17	37.0179783192045
PDE3A	-0.599233	4.65255048457348	-11.5889	1.33175838213454e-20	3.64254942633541e-17	36.1505639196696
BTC	-1.09775	4.83280441355997	-11.473	2.42648197505417e-20	5.80717798679839e-17	35.5708049273703
CHMP4C	-0.840911	4.76430234050849	-11.1623	1.21545898910239e-19	2.30176071462889e-16	34.0130438203619
RPS24	-0.908583	7.31872450861811	-11.1293	1.44265792204882e-19	2.30176071462889e-16	33.8473112311187
STAC2	-1.1354	4.72693671189821	-11.0414	2.27796804506372e-19	3.35492124544538e-16	33.4054781131177
RYR2	-1.07398	4.93934408010844	-10.9589	3.49788843497253e-19	4.78361228399886e-16	32.990584792241
NKD1	-0.602601	4.6383498703019	-10.7432	1.07491180336503e-18	1.37201742581512e-15	31.904230804906
KRT75	-0.608404	4.60690004586345	-10.7241	1.18739153191123e-18	1.42086239187327e-15	31.8079097793773
FAM133A	-0.736782	4.69906734025409	-10.3875	6.86094665673243e-18	5.97089475862723e-15	30.1097313560973
METTL2A	-0.767057	4.74631321554241	-9.61444	3.86206043048147e-16	2.73862996303697e-13	26.2048506121453
ASB2	-0.611186	4.73810979633905	-9.51981	6.32141050137944e-16	4.32249019497896e-13	25.7272682674118
TIMM8A	-0.754008	4.85318953904403	-9.44748	9.21020188689668e-16	6.08063880436289e-13	25.3624568335516
FAM181B	-1.13998	4.87432309623311	-9.41928	1.06658070145209e-15	6.80691803666723e-13	25.2202270809502
SCUBE3	-1.00667	4.73744173670453	-9.24319	2.6637460622989e-15	1.54545703359923e-12	24.332982140769
ADRA1B	-1.52162	5.02921858413449	-9.14265	4.48921018421664e-15	2.45572623391462e-12	23.8269929848057
ACTRT3	-0.717144	4.7523705029048	-9.02781	8.1426191062066e-15	4.10259435282715e-12	23.2497398941575
ALDH1L1	-1.32141	5.06395056138579	-8.93356	1.32658859331388e-14	6.34971630189691e-12	22.7765506967234
PLPP7	-1.13302	5.29774199541861	-8.83089	2.25582352903644e-14	1.05341456797394e-11	22.2618440693369
GNB4	-1.00642	5.29727546787664	-8.76078	3.240259231416e-14	1.44274426150444e-11	21.9107555503507
PAFAH2	-1.15011	5.11291317971807	-8.74492	3.51662451469608e-14	1.53021120359934e-11	21.831405047007
CEP70	-0.832793	4.9540424595444	-8.65464	5.60152207287551e-14	2.33145090450597e-11	21.3800791649092
KAAG1	-0.66432	4.70029374518192	-8.61154	6.99389450039323e-14	2.78968966884435e-11	21.1648600771512
KLHL30	-1.16537	4.96311817064435	-8.44555	1.64182827845917e-13	6.04508542680371e-11	20.3375959819751
H2AFJ	-1.18956	6.35371485646444	-8.43783	1.70811127155672e-13	6.17047139721225e-11	20.2992298924735
SRPK3	-0.807762	4.7284455634651	-8.4083	1.98749723015565e-13	7.04678184602964e-11	20.1523814510803
CINP	-0.648347	4.78924202949741	-8.37471	2.3609695487046e-13	8.21874963263606e-11	19.9854620137615
NXPH3	-1.71282	5.08332918903431	-8.16397	6.93454166425443e-13	2.14143120490025e-10	18.9411261437253
HOGA1	-0.606994	4.79799295525373	-8.15303	7.33231309190711e-13	2.2283248644072e-10	18.887068860892
KLF15	-1.6441	5.14522098221454	-8.03472	1.33905916063786e-12	3.94425025993424e-10	18.3034041407977
MPPED2	-0.570613	4.64657325876409	-7.96025	1.95432512670507e-12	5.50257483469048e-10	17.9370394233023
C2orf49	-0.937961	5.22171579258373	-7.94319	2.13096459678219e-12	5.91296350289737e-10	17.8531949595643
APOB	-0.901385	4.81023082729989	-7.93493	2.22199651302176e-12	6.07747789118781e-10	17.8126624080073
SMAD9	-0.828227	4.83494712050729	-7.92411	2.34725976290979e-12	6.24175491953763e-10	17.759523402511
MPP6	-0.724067	4.91795941681295	-7.87166	3.06114508901843e-12	7.92009241545229e-10	17.5022415991865
ENDOV	-0.611363	4.89572900223674	-7.85167	3.38679198043261e-12	8.64580256764837e-10	17.4042964968402
FRK	-0.718249	4.94139444994761	-7.82611	3.85374083236132e-12	9.33971164258098e-10	17.2791626255042
TRIM36	-0.572205	4.78714911720398	-7.79966	4.40442737416741e-12	1.05108766267562e-09	17.1497662284666
SLC14A1	-0.854105	4.90010928413482	-7.76165	5.33554865845588e-12	1.23077607969634e-09	16.9639806474373
TTLL7	-0.979501	4.98288339991781	-7.7463	5.7647049583903e-12	1.29848283686283e-09	16.8890401644943
TRANK1	1.24762923602482	6.29947176960125	7.71982941907057	6.58686919811953e-12	1.44956549042755e-09	16.7598939242148
ENDOG	-0.923926	5.44971201203032	-7.71676	6.6895120379895e-12	1.45542497135622e-09	16.7449160554978
LMO7	-0.777279	4.85847298001196	-7.66296	8.76832563572659e-12	1.86531514024024e-09	16.4828097511275
FAM204A	-0.65262	4.82994965230752	-7.6319	1.02482660734178e-11	2.15619013452371e-09	16.3317563320547
RPL41	-0.59788	7.42823746319133	-7.59014	1.26369437525917e-11	2.60157983964646e-09	16.1288485559872
C12orf43	-0.918805	5.40736115124393	-7.55964	1.47233347564011e-11	2.99886135368145e-09	15.9808691650005
SNORA70	1.17149475241202	6.71668476164944	7.51793734211083	1.81390318550649e-11	3.65568319891655e-09	15.7788448843227
STAC	-0.697753	4.73826566593219	-7.5154	1.8370288756272e-11	3.663724463829e-09	15.7665781370694
PRRT3	-0.663674	4.95930007415391	-7.50784	1.90783939506583e-11	3.76572093380726e-09	15.7299562066148
RAB17	-0.56614	4.78579348015416	-7.43166	2.79021447572362e-11	5.28925211407965e-09	15.3619016550949
CCDC8	-0.641448	4.80698934927779	-7.38978	3.43723454002301e-11	6.2675516669791e-09	15.1600125443299
CAPRIN2	0.971909245699939	6.3542809573527	7.31713175404002	4.93127299858091e-11	8.58310480280273e-09	14.8106539846938
SLC27A5	-0.692138	5.02809940275231	-7.3055	5.22418609580335e-11	9.01101504416674e-09	14.7548076339826
POLR2C	-0.73393	6.40686772510319	-7.30345	5.27745394879207e-11	9.02161904496187e-09	14.7449892578525
HOXB8	-0.6029	4.72416497364338	-7.29049	5.62761229252021e-11	9.49532380430611e-09	14.6828157465991
WWC3	0.874090830894201	6.7173128264676	7.25083988605766	6.84837026048536e-11	1.10183947064918e-08	14.4928225197669
HBA2	2.31112726931897	9.57673578190281	7.23607702249413	7.3670900320621e-11	1.17437618800395e-08	14.4221702232304
LOC100506123	1.22887754092483	6.54369293247129	7.23457801063339	7.42189066898978e-11	1.17437618800395e-08	14.4149988586851
PDE8B	-1.38413	5.26395550826948	-7.16629	1.0397435456954e-10	1.59255439407073e-08	14.0888063854023
CCT5	-0.885695	5.45080803438541	-7.14667	1.14524224291841e-10	1.74022285578698e-08	13.9953094807612
THAP10	-0.759225	5.10759679372744	-7.02674	2.06401341323071e-10	3.03981544690117e-08	13.4255568467013
ACADL	-1.49643	5.17172779290755	-7.01604	2.17510518782946e-10	3.17022488941999e-08	13.3748582760628
ZNF77	-0.609862	4.85773177001559	-7.01505	2.18567682755374e-10	3.17022488941999e-08	13.3701694843891
MARK3	0.72856924914528	5.91542222902555	7.01306278332859	2.20699888075574e-10	3.17708274969544e-08	13.360781261178
ROCK1	-1.00972	5.30184740939161	-6.98393	2.54498485697269e-10	3.60935407937771e-08	13.2229915599075
SPHAR	-0.903663	5.13055455497477	-6.97798	2.62009168176323e-10	3.68802773261081e-08	13.1948681244322
PPP1R26	-0.607496	4.92213619507169	-6.96915	2.73560459534939e-10	3.79535402772169e-08	13.1531517203667
FKBP5	-1.44366	7.47587202880294	-6.96527	2.78795977148225e-10	3.84016386941001e-08	13.1348214317864
LRTOMT	-0.648345	4.99246500217326	-6.9166	3.53491417710427e-10	4.83424763105989e-08	12.9053168858272
MANBAL	-0.730411	6.13602714267536	-6.91214	3.61261153480571e-10	4.9054652798149e-08	12.8842980480452
ADAM19	0.758197968743922	5.79752052799149	6.87667850721356	4.29304772476284e-10	5.72214035581078e-08	12.7174822915621
FOSB	2.38940660041939	9.0567508736904	6.86112045883035	4.63025487369368e-10	6.1138524008096e-08	12.6443932829406
ZBTB3	-0.904691	5.33000369306353	-6.83223	5.32731233992523e-10	6.93855252110262e-08	12.5088535242898
ERLIN1	-0.766267	5.2261530858374	-6.79969	6.23767779626234e-10	8.06936345184046e-08	12.3563910171432
ZBTB16	-1.78583	5.75382328157077	-6.78653	6.647809181125e-10	8.52048389434843e-08	12.2948554614816
DUSP26	-1.63306	5.6036713854586	-6.78012	6.85734556219509e-10	8.69475086978723e-08	12.2648682276017
GALNT15	-1.91914	5.41603844937932	-6.7631	7.44552107429834e-10	9.37841753213921e-08	12.1853527390754
FNBP4	1.00490925358205	7.79710059275087	6.74934756885617	7.95706310706649e-10	9.89259287323994e-08	12.1211511946488
MCAM	-2.09959	5.64956524513139	-6.74459	8.14183932005303e-10	9.99254202703431e-08	12.098971694769
GK5	-0.839551	5.02401722940731	-6.7359	8.4909024318751e-10	1.03545743924e-07	12.0584137707243
ELOB	-0.638436	6.93480697841339	-6.7004	1.00760799788632e-09	1.21331212122839e-07	11.8930538550028
MED11	-0.581537	5.01166444302626	-6.66733	1.18143946811153e-09	1.38258329845182e-07	11.7393213730865
TSPAN2	-0.812524	5.02494794429471	-6.66683	1.18428737567167e-09	1.38258329845182e-07	11.7369959090246
TMEM119	1.69749971099409	7.70347578150471	6.60008442741226	1.63141125361576e-09	1.87035927315732e-07	11.4276662541687
TMEM11	-0.640152	5.14148363122138	-6.59421	1.67798825968988e-09	1.91230733452515e-07	11.4004846688741
TMEM246	-0.580234	4.8626072654429	-6.58489	1.75454633358184e-09	1.98772450312177e-07	11.3574064292245
AP1G1	1.10723519618227	6.15524040544894	6.55713996906643	2.00348912875586e-09	2.24320484556489e-07	11.2293059452463
PCDHB12	-0.623355	4.85555861365196	-6.5182	2.412687920067e-09	2.65478867342545e-07	11.0498952242565
FCN1	1.75460555668523	7.26203691181958	6.51324799451821	2.47028475744842e-09	2.70263268377756e-07	11.0271229969997
CNTRL	1.17757086427868	6.14456956729927	6.51195501016043	2.48555255684540e-09	2.70388575303193e-07	11.0211756158084
NKTR	1.20883858049503	7.03963960282965	6.49108923032361	2.74522275104973e-09	2.96949349105074e-07	10.9252672134143
AKAP17A	0.891236662130939	7.24709865719437	6.48519772787553	2.82327105973934e-09	3.03676110729041e-07	10.8982107198361
PTPN3	-0.657404	4.9037430664294	-6.48297	2.85329691768066e-09	3.05191188748122e-07	10.888000785173
FYN	0.957934915325209	6.28202722481378	6.47705042487257	2.93482417744653e-09	3.12167465007729e-07	10.860811659208
SGCG	-0.608324	4.69303321304541	-6.44868	3.35827377908892e-09	3.51352512428615e-07	10.7307464541743
HBB	2.26321929639145	9.62414283691865	6.44433508322062	3.42828140993469e-09	3.52589551560343e-07	10.7108376262578
BTG2	1.64308907056042	8.01758514656447	6.44338574998461	3.44376089740855e-09	3.52589551560343e-07	10.7064905183723
UQCRB	-0.824981	5.28843867608483	-6.43708	3.54841464292531e-09	3.61372057199192e-07	10.677603916714
CCDC107	-1.40842	5.72878209482717	-6.42895	3.6877985310628e-09	3.71613635135412e-07	10.6404279893182
MANSC1	-0.635247	5.14452794092357	-6.40875	4.05823998431366e-09	4.04682618435778e-07	10.5480753853151
SFRP4	1.86830940381455	7.0542530013107	6.39076059016954	4.41885989505767e-09	4.36100471911207e-07	10.4659452040493
PRRT1	-0.56606	4.92362429535374	-6.37759	4.70275281701988e-09	4.59382170585013e-07	10.4058792024854
ITGA10	-1.87397	6.51534232892477	-6.37145	4.84111732059176e-09	4.6845479610646e-07	10.3779077079436
PTPRE	0.642735812824483	6.01470578879703	6.37130258246227	4.84456542510598e-09	4.6845479610646e-07	10.3772209106241
WAS	1.24192389793947	7.87284353755885	6.3233927176337	6.0728909528478e-09	5.64425097976816e-07	10.1592686491358
MT1M	-2.25136	6.54265192937466	-6.32121	6.13565291591884e-09	5.67503433469479e-07	10.1493532846968
COPG1	0.695717216186377	7.16653332618799	6.31857946000391	6.21209916179601e-09	5.71811781498781e-07	10.1374122841656
ZNF532	-0.952974	6.76209339283389	-6.29595	6.90979162234823e-09	6.29975573340378e-07	10.0347723611068
RAB3IP	0.61391879395942	6.14190025869275	6.29231100443645	7.02913124749473e-09	6.37818705519119e-07	10.0182612717479
VPS52	0.936668165069438	6.59991579258436	6.28154894283627	7.39367711403987e-09	6.67732745402865e-07	9.96950973271634
SMIM37	-1.02638	6.32549864600613	-6.2774	7.539231801319e-09	6.77681371211519e-07	9.95071344086797
MRAP2	-2.13346	5.93950332053612	-6.27629	7.57848467276198e-09	6.78026483853742e-07	9.94570667937253
DIAPH1	0.869719157670009	6.90197572044873	6.27286502467934	7.70136450216862e-09	6.85815463993118e-07	9.93019937023562
HSPB7	-1.32588	5.49823565389398	-6.25879	8.22697658222737e-09	7.26705895618368e-07	9.86654941287671
POLR2I	-0.639636	7.12185625731297	-6.25855	8.23645562254183e-09	7.26705895618368e-07	9.8654392843142
CYP4F11	-1.16072	4.85292097522908	-6.25701	8.2961428798861e-09	7.2861445678119e-07	9.85847831723073
DVL3	1.16532844070016	6.51450788750122	6.24353374328015	8.83691655055206e-09	7.72564403090729e-07	9.79760390234187
OSBPL3	0.794298958226178	5.43362441351475	6.24096435216104	8.94391611619575e-09	7.78364627094017e-07	9.78600207192834
MAPK8IP3	0.596736497595284	5.79691005014725	6.23044658262572	9.39538935088479e-09	8.13955314534119e-07	9.73853275168116
COQ8B	-0.967818	5.37066661670354	-6.22915	9.45243320773601e-09	8.15208496375287e-07	9.73269814781722
TNFAIP3	1.74420030903969	7.19188063548792	6.2259582181795	9.59482131453736e-09	8.20100218250591e-07	9.71828673630121
PRRX2	-1.17896	6.83449590374154	-6.20883	1.03949850184129e-08	8.76750586619086e-07	9.64108348725806
TNFRSF25	0.649532842773311	5.62265205229917	6.20357199398881	1.06535143004288e-08	8.86835586069605e-07	9.61740700573808
PTGIR	-0.838634	5.10086764545518	-6.19351	1.11660048905568e-08	9.15688159012159e-07	9.57212672850807
FIBIN	-1.34378	5.21778271637469	-6.17906	1.19451877466829e-08	9.60935145369707e-07	9.50712262914301
PHB	-0.64229	6.88556088436286	-6.17744	1.20355642640217e-08	9.64154449368033e-07	9.49985931947651
PFDN6	-0.985709	5.70624903629419	-6.17582	1.21271029721568e-08	9.67439639603805e-07	9.49255806036911
PNISR	0.910200555566592	7.03659518065761	6.15732165495118	1.32185758333103e-08	1.04149322182946e-06	9.40951774244528
LRRC47	-0.830023	6.47771221785578	-6.15629	1.32821272671703e-08	1.04221151089034e-06	9.40489652675637
SPOCK2	1.69701971035099	7.31714043394439	6.14422893338578	1.40492337697545e-08	1.09778843318013e-06	9.35079869926794
IL17B	-1.32817	4.84772853887844	-6.14338	1.41050848512646e-08	1.09778843318013e-06	9.34697624291097
RGS16	1.83327665221231	6.38936254314062	6.13925752716402	1.43779300034063e-08	1.10999938647265e-06	9.32851789568886
ZCCHC8	0.785645780070999	6.26165237858465	6.13588939994946	1.46049136170901e-08	1.12081962847636e-06	9.31342744043683
BLCAP	-0.602112	6.78031345139922	-6.13544	1.46351669862682e-08	1.12081962847636e-06	9.31143387476767
MRPL54	-0.60022	7.09730903810923	-6.12627	1.5272469049488e-08	1.15575767755532e-06	9.2703707297769
GSDMB	1.27753261140051	6.1811612339322	6.11514	1.60830385818776e-08	1.21230652239618e-06	9.22055448258527
POLG	0.827956643246255	6.1712385505781	6.11382728212423	1.61814704414385e-08	1.2149428747913e-06	9.21467696264965
NFKBIZ	0.619293564243799	6.42821694826204	6.10980365388122	1.64865477658419e-08	1.23301345126878e-06	9.19668514007147
CCDC126	-0.697944	4.91986766463414	-6.10679	1.67185804792559e-08	1.2455017192834e-06	9.18322289104072
GALNT6	-0.594881	4.92620423441404	-6.10208	1.70883980145235e-08	1.26322188566049e-06	9.16214849387416
GCAT	-0.941428	5.21997959120114	-6.09301	1.78218052584331e-08	1.30235222701512e-06	9.12167265307676
PCDHB4	-0.864768	5.18443127611335	-6.07582	1.92992386857654e-08	1.4019285792541e-06	9.0449678194429
ARHGAP30	1.03454378872708	6.27858193273401	6.07547030939097	1.93308860818491e-08	1.4019285792541e-06	9.04338986352243
HNRNPH1	1.08073838095136	6.12321896644294	6.07150899683646	1.96886500122211e-08	1.42248638918485e-06	9.02572932540824
ZNF649	-0.641355	4.99292704058064	-6.0597	2.07941295832424e-08	1.49670828947654e-06	8.97312212341487
HCP5	0.578451886694495	6.11101119598193	6.05101638068853	2.16460967147644e-08	1.53337316477004e-06	8.93445574062359
LOC728392	1.10448923928413	6.68347702818892	6.05043870043014	2.1703965718828e-08	1.53337316477004e-06	8.9318849042888
ZNF416	-0.585493	5.00676718144874	-6.04383	2.23771137543692e-08	1.5680660896169e-06	8.90247453021349
LINC00174	1.00492776204554	5.49423356061926	6.03248424960223	2.35804572738557e-08	1.64171430896451e-06	8.85204133046708
RPL31	-0.826764	8.38310440587788	-6.02228	2.47166306621758e-08	1.70839209623833e-06	8.80673490178615
ENTPD1	0.937791046507416	6.8129	6.01548500539381	2.55038399517928e-08	1.73429383702967e-06	8.77655079822603
LRRC57	-0.657454	5.18829582918842	-6.01432	2.56410924332338e-08	1.73471503790351e-06	8.77138376548791
PCDH20	-1.2986	4.83006650714041	-5.99784	2.76636856452131e-08	1.85191931945192e-06	8.69829515539721
SEMA4A	1.66877377822426	6.37168564518187	5.97293278218404	3.10212162214724e-08	2.02707237466317e-06	8.58803706754355
CRNKL1	-0.644103	4.94494473464335	-5.96644	3.19608485828572e-08	2.08136873118158e-06	8.55931786577169
MRPS36	-0.807977	5.2020730294223	-5.96491	3.21862029663206e-08	2.08440122498275e-06	8.55255580555666
IL2RB	1.53960574948449	6.49128749579717	5.96464392009513	3.22251521255037e-08	2.08440122498275e-06	8.55139189087065
IL1B	2.22135312767788	6.81328748722198	5.93894719471816	3.62571374459715e-08	2.30624303501851e-06	8.43794504872033
HERC1	0.726801650348943	6.97167493918012	5.93079450244484	3.76370944750774e-08	2.37821719742519e-06	8.40200265359759
KRT7	-0.852405	4.92006261625499	-5.92753	3.82046040686178e-08	2.39824704753363e-06	8.38760278433763
NAA38	-0.667757	6.73343007401372	-5.92552	3.85579019367389e-08	2.40465664651728e-06	8.37874606846693
FAM46B	-2.04279	5.72124532045992	-5.92102	3.93598787061112e-08	2.43840292978665e-06	8.35893950895804
WDR55	-1.06424	5.62704260255956	-5.92035	3.9481087863463e-08	2.43840292978665e-06	8.35598119037419
SAMD9L	0.796294038510285	6.67907468494517	5.91786297690472	3.99325428911855e-08	2.45835519676732e-06	8.3450421125648
OGT	1.13170668820446	7.49572176156502	5.91405975927212	4.06334569605164e-08	2.47706958316381e-06	8.32830149348714
JUNB	1.54170576449465	7.43494303044302	5.90874830963909	4.16326104470303e-08	2.52246189752798e-06	8.30493103063629
ACTA1	-1.64449	4.87674464906888	-5.90757	4.18584028225889e-08	2.52814189413655e-06	8.29972752851774
SERGEF	-0.773435	6.52204472160494	-5.90535	4.2283745110384e-08	2.53946352615895e-06	8.29000120059909
GPRC5C	-0.817939	5.36753167559853	-5.89777	4.37745512296727e-08	2.60862390545977e-06	8.25666792814043
PMM1	-0.691986	6.89668425211576	-5.8967	4.39894732194407e-08	2.60862390545977e-06	8.25195643319544
ITPR3	1.22795364327553	7.74967790272628	5.8911104701886	4.51269146270494e-08	2.65846125369073e-06	8.22739923020086
MMP14	-0.602429	4.90857428755857	-5.88928	4.55048614863677e-08	2.67250330680367e-06	8.21937643284242
U2SURP	0.594952690709175	6.14692517636568	5.88330375127937	4.67641015678046e-08	2.7380595982177e-06	8.19312
ITGA8	-2.90158	6.50832109282659	-5.8672	5.03269052312035e-08	2.90228592637537e-06	8.12249810979028
ANKRD1	-1.57832	5.33402408650773	-5.86059	5.18672507582925e-08	2.97320473957565e-06	8.09350327243236
LURAP1	-0.615197	5.02902279783142	-5.84955	5.45397386768125e-08	3.1170681692724e-06	8.0451855586801
B3GNT8	-0.586635	5.04036044398924	-5.84268	5.62715299771616e-08	3.20647235994862e-06	8.01512551186038
RAMP1	-1.88224	5.68367340609429	-5.83957	5.70737450950415e-08	3.24253389789218e-06	8.00151349925515
GADD45GIP1	-0.72113	4.99910943338106	-5.83813	5.74486283227071e-08	3.25417585167618e-06	7.99521803102026
WDR37	0.66820850569496	6.42384022338207	5.80990262378655	6.53079283777991e-08	3.65716318969612e-06	7.8719332511892
KHNYN	1.09649748495412	6.35860165551703	5.80983843140503	6.53269513671823e-08	3.65716318969612e-06	7.87165325490297
PHYKPL	0.665647202087562	5.7683307480498	5.79510148535901	6.98413210950085e-08	3.89848960258027e-06	7.80741499332868
ZC3H12A	1.76013590792722	6.49701245329438	5.77772274623007	7.55596880470047e-08	4.18111499233512e-06	7.73176851253995
ZNF526	-1.11826	5.46665449943457	-5.77621	7.60800912221894e-08	4.19777932720472e-06	7.72517132161454
DSEL	-1.03558	5.27028066909683	-5.76103	8.148258276156e-08	4.44463113832715e-06	7.65923642312903
IL6	2.51459201187315	7.53906084940245	5.74624653561968	8.71101678195639e-08	4.7381002075948e-06	7.59505617171353
P2RY8	1.62834644685597	6.68110538646261	5.72580131528808	9.55236484386891e-08	5.12685397861401e-06	7.50646254347124
MXRA5	0.764275568683615	6.33117923533881	5.72563256838868	9.5596305774846e-08	5.12685397861401e-06	7.50573200904562
MT1E	-1.03348	8.27618860187887	-5.71715	9.93209496874701e-08	5.31172877853716e-06	7.46900880835148
ENC1	0.997878429644537	6.18306176846942	5.70461957214516	1.05080817309471e-07	5.58042793356566e-06	7.41485091185904
EXOSC4	-1.0176	5.32755510051163	-5.70433	1.05219601170856e-07	5.58042793356566e-06	7.41358297730196
IRF2BP1	-0.640803	5.18891778296188	-5.70187	1.06385990026551e-07	5.62670211339321e-06	7.40299253597175
PPP1R18	0.605267021950893	7.61529	5.69585737528373	1.09303211465225e-07	5.76506690554602e-06	7.37700608447106
STK10	0.928470266516962	6.17335861003411	5.68077241384967	1.16965790449631e-07	6.1186530708979e-06	7.3119241258765
CCDC191	0.619894604736747	5.11440675632957	5.6739143285452	1.2062139294981e-07	6.29268988941981e-06	7.28236590225598
DENND6B	0.997659699150697	6.57529491081142	5.66944732438723	1.23062498313941e-07	6.40259400195305e-06	7.26312331858128
GUSBP4	-0.603618	5.1382642725959	-5.66541	1.25312046577578e-07	6.501963262261e-06	7.24572629387543
VTRNA1.3	-1.12398	5.13233248359008	-5.6646	1.25765945730091e-07	6.50787782959006e-06	7.2422539884383
TIMP4	-2.08512	5.77244470861019	-5.66221	1.27121576824279e-07	6.54266051042376e-06	7.23195772571969
ADA	0.921316446496816	6.68388097127638	5.65867593569102	1.29149857189498e-07	6.61345401960827e-06	7.21675616429338
TRIAP1	-0.583906	6.49692875963298	-5.64663	1.36306067560262e-07	6.88730568048256e-06	7.16496914780351
HES6	-1.06061	5.31472087267043	-5.64658	1.36335989392191e-07	6.88730568048256e-06	7.16475838218754
CRACR2B	1.09887763951124	6.20100350470979	5.63652296658768	1.42612392488333e-07	7.18541280679375e-06	7.12154209367259
MX2	1.06894193498112	7.00379151422977	5.6232129499789	1.51353026276324e-07	7.56607060335902e-06	7.06443082432592
RBM5	0.654121533868199	8.0042038797416	5.61781744763775	1.55043980638941e-07	7.69034210702894e-06	7.04130006000121
PDK3	-0.73257	6.86041193168313	-5.6094	1.60979566710329e-07	7.94359480473185e-06	7.00523504758686
LRRC8A	-1.07229	5.90317151273597	-5.60424	1.64727085911659e-07	8.08683278683238e-06	6.98314464703293
PIK3CD	1.07911879413486	6.48696158760194	5.60300268064887	1.65638276218079e-07	8.1107683797221e-06	6.97784957719896
EPB41L2	0.719187947136342	6.40417168309814	5.59481179325854	1.71797077264524e-07	8.36730650784432e-06	6.94280722070234
PRKX	0.63582933698392	5.74568283234501	5.5917775789322	1.74135048614317e-07	8.44048010321446e-06	6.92983319820998
GBP4	0.99028768457707	6.58605459881569	5.5909629125303	1.74768071279753e-07	8.44977144626805e-06	6.92635040374596
KLK1	-1.0753	5.07572376272899	-5.58796	1.77119660792148e-07	8.54189678973919e-06	6.91352207499853
PRAG1	0.942895581862131	6.12394989172783	5.58539432423418	1.79155860004183e-07	8.6183871749751e-06	6.90255134829937
PDE4B	0.666322993908649	5.46070862818878	5.57172990125479	1.90385464352568e-07	9.09007506357673e-06	6.84420646625688
VASH1	0.837750441693432	6.68006947153744	5.56448571025195	1.96615720465073e-07	9.36419050752309e-06	6.81330625646083
TBC1D4	1.00033413563062	6.09956043043308	5.54980324033238	2.0986216312118e-07	9.92103944473608e-06	6.7507447693997
MFHAS1	-1.3138	5.4747405804364	-5.54657	2.12898897604488e-07	1.00398086047673e-05	6.73696068743978
PEX11A	-0.774344	5.11943177780912	-5.53201	2.27089611013762e-07	1.06495946377265e-05	6.67505369095126
C12orf65	-0.935892	5.62572794346862	-5.53161	2.27498391665629e-07	1.06495946377265e-05	6.67332836424534
CDKN2AIP	0.772826056634642	6.01210671891577	5.52998715392683	2.29135028211577e-07	1.06740127740605e-05	6.66645164064633
MT1IP	-1.29263	7.00944597645638	-5.52669	2.32503102293735e-07	1.08046223216404e-05	6.65245338837946
MTHFD2	-0.669201	6.14346126082071	-5.52454	2.34726772713102e-07	1.08552627786595e-05	6.64332236947723
UCP2	1.69779248574414	7.20148350216775	5.52398782005251	2.35304494316292e-07	1.08557586703126e-05	6.64096426386867
TRMU	-0.697946	5.1155980040819	-5.50896	2.51485530724015e-07	1.15189999312009e-05	6.57717213413453
CST6	-1.37709	5.29852419259612	-5.50627	2.5449227201403e-07	1.16288998567556e-05	6.56577280553426
AP1G2	1.08719277829318	6.49186752558712	5.50300058602357	2.5819415377573e-07	1.17699649242622e-05	6.55192194519499
NPTX2	-1.72781	6.24424322464051	-5.49976	2.6191690463459e-07	1.19113089219332e-05	6.53819222636044
UBFD1	-0.584322	5.03628518348091	-5.49393	2.68746964918962e-07	1.21068926831493e-05	6.51350351703263
MAP3K5	-0.632874	6.67743782111563	-5.48369	2.81171269822357e-07	1.26072719719411e-05	6.47016369629605
EGR2	1.65749347030697	7.2192621121356	5.4829665011711	2.8207180805001e-07	1.26181000862745e-05	6.46709732163345
THY1	1.14408495778846	8.12100516060803	5.48173069618657	2.83613500378255e-07	1.26574920238743e-05	6.4618704872342
AKAP1	-1.15959	5.42033139125691	-5.48101	2.84512127119919e-07	1.26680678740418e-05	6.45883696988724
PIM1	1.38002484215373	7.30966824867084	5.47488282579282	2.9230705743115e-07	1.29249674863205e-05	6.4329192269081
DLG5	-0.683762	5.16302369045967	-5.47314	2.94562706079843e-07	1.29946948631444e-05	6.42554841855101
FANCG	0.82863567608528	6.21122495523862	5.47136070212845	2.96879555729768e-07	1.30368256284453e-05	6.41803626791248
ZDHHC18	0.909265267854458	5.89507439549596	5.46415699540839	3.06450709821266e-07	1.34263278952814e-05	6.38761305373317
DGLUCY	0.651395128438454	7.2041116833745	5.46210617091075	3.09230326661563e-07	1.34433960251563e-05	6.37895592451014
ELK1	-0.701743	6.67878978164194	-5.46187	3.09547310088242e-07	1.34433960251563e-05	6.37797363522153
YPEL3	0.896615886147413	7.3659377685466	5.46179891577695	3.0964888995581e-07	1.34433960251563e-05	6.37765906602035
MCRIP2	-0.574012	5.05021364371294	-5.46008	3.12007559404879e-07	1.35151509782032e-05	6.37038374578009
HLA.B	0.752531672559076	9.19910741169564	5.45552723985033	3.18314800526703e-07	1.37262503848745e-05	6.35119650241255
JPH2	-0.769152	5.24245502118099	-5.4509	3.24857677211402e-07	1.39524052362487e-05	6.33169087141319
BTN3A1	0.57686266585564	5.55817825417275	5.4507904151603	3.2501685654272e-07	1.39524052362487e-05	6.33122124579086
ZNF540	-0.762656	5.18119501512878	-5.44581	3.32217018607212e-07	1.41903493425078e-05	6.31021615826652
SNAPIN	-1.04893	5.75631697034512	-5.44522	3.33070178687662e-07	1.41903493425078e-05	6.30775751436616
MT1X	-2.18033	7.63412312867653	-5.44441	3.34265515171369e-07	1.41903493425078e-05	6.30432337739533
PLXNB1	-1.23176	5.93322214839703	-5.44103	3.39263863938377e-07	1.43706768561154e-05	6.29009546457921
UBE2D4	-0.580705	6.51233787928424	-5.43338	3.50859016343604e-07	1.4763838960252e-05	6.2578823505791
CTPS1	-1.03133	6.20331403433584	-5.41925	3.73301082791709e-07	1.56342319085849e-05	6.19845769880501
SNX30	0.910071876198632	6.03087	5.41885969857385	3.7393899425137e-07	1.56342319085849e-05	6.19682136771812
TMEM136	-0.952359	5.51878112576978	-5.41883	3.7399343017507e-07	1.56342319085849e-05	6.19668186160671
C12orf57	-0.71263	8.03443036724282	-5.41322	3.83290834427252e-07	1.59532311216177e-05	6.1731485250398
PLCH2	1.2033272770634	5.63565879457409	5.41122251685753	3.86668253895487e-07	1.60588945533254e-05	6.16474107989042
HRCT1	-0.929018	4.87220582328169	-5.39896	4.08003059404554e-07	1.68717636616838e-05	6.11327498913568
WDR26	0.695350857674374	6.62042277414642	5.38450049649178	4.34632776681609e-07	1.78572513784251e-05	6.05269437296135
CD44	0.878704294059927	7.14894576300003	5.37870624008842	4.45776468139607e-07	1.82758806402589e-05	6.02844003330653
FKBP10	-1.07248	5.21615689615247	-5.37543	4.52198464005543e-07	1.84601104303841e-05	6.01473700033783
RUNX3	0.629982519968396	5.81119327670201	5.37237397991851	4.58274503844353e-07	1.86287126339787e-05	6.00195052944998
NAV2	-0.715636	5.86721603226391	-5.37014	4.62772606117047e-07	1.8771704060841e-05	5.99259365284262
SELL	1.98503340224006	6.20947698378714	5.36509126878839	4.73072466335519e-07	1.91085346845144e-05	5.9715068810209
SPINK1	-0.581051	4.6235791927026	-5.35206	5.0071901313517e-07	2.00559962876275e-05	5.91710423690538
LONP2	-0.673853	6.06723753254118	-5.34595	5.14234724934658e-07	2.05115375908312e-05	5.8915944113543
NAT6	-0.629057	5.25185179313102	-5.33982	5.28132904811101e-07	2.10221051881774e-05	5.86605407106537
NDUFAF2	-0.724617	6.85092880491318	-5.32727	5.57755846851062e-07	2.21551731199387e-05	5.81379329018143
TP53INP2	1.05066104984021	6.5802191378619	5.31386873451571	5.91192052294617e-07	2.32426503694542e-05	5.75804770504065
SYNC	-1.3641	5.84547737624768	-5.3098	6.0173004400517e-07	2.35617030005404e-05	5.74113194212389
MTHFD1	-0.577077	5.24711043472843	-5.30978	6.01779628500169e-07	2.35617030005404e-05	5.7410530520757
SH2B1	0.62240469122986	5.92263365865267	5.30613105774603	6.11377251866739e-07	2.38399773202456e-05	5.7259044004081
FHL5	-1.81364	5.8589851081063	-5.3025	6.21083902223514e-07	2.41202279756012e-05	5.71082417151936
ADPGK	0.770704880436162	7.02422381326003	5.29976289732977	6.28493726261016e-07	2.43080277744878e-05	5.69947042814546
ZHX3	-0.808723	6.13075455218586	-5.29958	6.28986413809991e-07	2.43080277744878e-05	5.69872026862879
VPS35L	-0.641747	5.25178082843039	-5.29931	6.29728495568055e-07	2.43080277744878e-05	5.69759149561453
SLC20A2	-0.964838	5.98047729483066	-5.29305	6.47034398341531e-07	2.47267876060817e-05	5.67163901167705
PRMT5	-0.640353	6.35838361309657	-5.2917	6.50827368283794e-07	2.48221928150628e-05	5.66604395690478
RIMS3	-1.44901	5.68532	-5.28879	6.59104117854931e-07	2.50381100008939e-05	5.65394744773124
ARMCX4	0.65156479439533	5.41740656729861	5.28039087170333	6.83491868941808e-07	2.5663639863951e-05	5.61917037313312
LTB	1.88822169869923	6.96974312611523	5.28037202801198	6.83547591046447e-07	2.5663639863951e-05	5.6190923457044
MRPL33	-0.702994	7.65426051080206	-5.27985	6.85104322714512e-07	2.5663639863951e-05	5.6169150340168
BHLHE40	1.03853499475637	8.64499290234364	5.27945138835347	6.86275398623133e-07	2.5663639863951e-05	5.61528038274139
ZNHIT1	-0.590882	7.41715296198375	-5.27936	6.86537829732069e-07	2.5663639863951e-05	5.61491445063429
EMC6	-0.57633	5.95950994101002	-5.27193	7.08948923584209e-07	2.6305302501828e-05	5.58417081958058
LRMP	1.4021408987944	6.42915699407966	5.26047098074623	7.44942821790473e-07	2.7587379624759e-05	5.53677661424901
NR4A2	2.03799458807093	7.31464675730773	5.25387314357083	7.66462012533995e-07	2.82749165548668e-05	5.50952608536925
CD247	1.44320352688409	7.17667681309682	5.25021603996798	7.78650150053321e-07	2.86142721169307e-05	5.49442999699673
RASL11A	-0.938305	5.17679989274057	-5.24648	7.91301046585625e-07	2.89126905303977e-05	5.47900921275139
USP34	0.75278424191879	6.39099116510016	5.24310844702959	8.02881640135181e-07	2.91688271006227e-05	5.4651081919466
ZNF385D	-1.23628	6.46383838444088	-5.23433	8.3383422127068e-07	3.02359659099402e-05	5.4289176611307
TMEM173	0.592823562585669	7.73036709447954	5.23353736245172	8.36678381708505e-07	3.02817472517789e-05	5.42566002009431
AKNA	0.954790414969676	7.02220605597564	5.23087118285897	8.46337817468046e-07	3.05159771247518e-05	5.41467858604385
TMSB15B	-0.835146	5.39271831205876	-5.23019	8.48820477744032e-07	3.05479640355023e-05	5.41187644001443
RAB34	-0.671684	6.97574089807063	-5.219	8.90687399946931e-07	3.16972136791523e-05	5.36582050800602
TCEAL2	-1.94974	6.24954750095882	-5.21125	9.20850894356563e-07	3.25889301725522e-05	5.33396466544983
SPR	-1.20953	5.52780912536816	-5.21014	9.25235675489112e-07	3.26836941751191e-05	5.32942115359856
RCSD1	1.09713362274822	6.18120416955145	5.20319323111065	9.53269975727286e-07	3.36119833430472e-05	5.30087245275657
LINC00857	1.06075194677055	7.17123394233753	5.20102176012162	9.62196271803729e-07	3.37403110255571e-05	5.29195878841468
COPG2	-0.775587	5.37146080677077	-5.19745	9.77039553463323e-07	3.4198170549559e-05	5.27731844798337
MAGOH	-0.948473	6.08223794090438	-5.18857	1.01498428644195e-06	3.53968836943854e-05	5.24088295112414
RASAL3	1.20964681673235	7.49644503143841	5.1868802199905	1.02235631190917e-06	3.55245625187168e-05	5.23396278923514
FAT3	-1.25179	5.34285589379163	-5.18304	1.03933551976837e-06	3.60045239331349e-05	5.21821273477575
CCT4	-0.583729	5.16939655473748	-5.1829	1.03993010211133e-06	3.60045239331349e-05	5.21766588059264
RPL26	-2.2387	7.05110872757215	-5.1812	1.04756124629292e-06	3.62032628547368e-05	5.21067499494623
ZNF271P	-1.03512	5.84571274128574	-5.17771	1.06332751268994e-06	3.66819253296606e-05	5.19639181197464
HNRNPA2B1	0.631040161711456	8.15052731911908	5.17029304119791	1.09760720074528e-06	3.77285232773235e-05	5.16605568961554
RIPOR2	1.48977743488275	6.37409184140013	5.16123183139648	1.14097020884431e-06	3.88008573812102e-05	5.12901388768762
TXN	-0.59872	8.25117244717728	-5.1609	1.14256863815998e-06	3.88008573812102e-05	5.12767558638742
CHD7	0.944908018502572	6.31276582214539	5.16081803816786	1.14298984451074e-06	3.88008573812102e-05	5.12732323951877
ITK	1.60188433082232	6.59750713202698	5.15009073646952	1.19658181097656e-06	4.02631904269899e-05	5.08352243656559
MIAT	1.56344403300453	5.84889888658247	5.1287549734638	1.31055592903221e-06	4.37904080580293e-05	4.99656727944165
GSTO2	-0.68529	5.08459300463354	-5.12237	1.34666568206087e-06	4.45306755591319e-05	4.97059404518718
ANKRD35	-0.931163	6.08064930672146	-5.12151	1.35163803698227e-06	4.46180376828664e-05	4.96707230627596
SLIRP	-0.777738	8.05186487702057	-5.10958	1.42194517602629e-06	4.65377134020501e-05	4.91862091739786
TERF2IP	0.672041083503036	7.52038812458213	5.10905660025964	1.42513976364747e-06	4.65626722095468e-05	4.91647684319318
STARD10	-0.620925	5.93510429283894	-5.10823	1.43017296373807e-06	4.66475154407652e-05	4.91310852612547
FANCE	-0.827262	5.95232697197406	-5.10517	1.44886674890559e-06	4.68850545259593e-05	4.90070148012554
ITGAL	1.34339484916687	6.36028949444834	5.10072194266558	1.47651107342907e-06	4.751139665861e-05	4.88264506055213
FAM46C	1.6193881395331	7.94217888554868	5.10022942913504	1.47960256456273e-06	4.75309911092583e-05	4.88064690242559
TCF7L1	-0.620831	5.15053529391412	-5.09758	1.49632863073766e-06	4.79877855345113e-05	4.86990822602712
PCNX1	0.647807386791303	7.11833237050943	5.09529381301902	1.51093380919036e-06	4.83751483457503e-05	4.86062920164196
ANXA2R	0.859000915206445	6.59383022560445	5.09264432323795	1.52801856064097e-06	4.87590722700532e-05	4.84988829867518
TRAK2	-0.576643	7.23390951252258	-5.08809	1.55780232131265e-06	4.94621612667529e-05	4.83144849301615
ZBED3	-0.905274	4.99163374041353	-5.08648	1.5685237187385e-06	4.96379423454006e-05	4.82489703568113
GPR68	1.46548178005807	5.97943330415352	5.08565465470391	1.5739988893107e-06	4.97290144137668e-05	4.82156865608505
RRAGC	-0.60755	6.73245689968789	-5.08281	1.59308318500435e-06	5.02490455685228e-05	4.81005730388108
PLN	-1.23171	5.72991365620974	-5.0751	1.64598890986915e-06	5.16624650300897e-05	4.77885409563809
PRRC2C	0.890775672751194	7.15830295424518	5.06985027818219	1.68299310193794e-06	5.26512841988624e-05	4.75762144253722
HACD1	-1.59262	6.06548236660718	-5.06643	1.70752942848551e-06	5.3244883449159e-05	4.74379927580084
TBX19	0.600976708377598	5.27711095864148	5.05526842511422	1.79005768795658e-06	5.5278136280027e-05	4.69872751714369
SLC46A3	0.671207461973201	6.85974351217961	5.04570377144399	1.86385825300377e-06	5.73203082425719e-05	4.66015316454276
PAK1IP1	-0.825797	5.87558277755578	-5.04527	1.86723983494215e-06	5.73203082425719e-05	4.6584225634907
SUN2	-0.644217	8.79727328917039	-5.04516	1.86816422977984e-06	5.73203082425719e-05	4.65795003046472
PIAS1	-0.677571	6.78843029039778	-5.04327	1.88308688109072e-06	5.7593580551698e-05	4.65035412783546
NDUFS5	-0.726962	8.04016534611864	-5.03902	1.91716582760257e-06	5.84491352472593e-05	4.63323123031888
FAM50B	-0.97676	5.60676583500095	-5.03648	1.93785056156909e-06	5.87988698126813e-05	4.6229864459825
TLE1	-1.15001	6.20321589649004	-5.03588	1.94273402103685e-06	5.88537746309676e-05	4.62058375599732
ELF4	0.722567701502703	6.48881576354307	5.02868316319303	2.00258555590989e-06	6.00963997702991e-05	4.59161872895566
HNRNPA1P10	0.940757330381802	7.75450717449579	5.02309764639081	2.05026466143177e-06	6.14309345974533e-05	4.56915908226838
SH2B3	0.667944409254706	7.89284768320381	5.02262505201051	2.05434917648323e-06	6.14571395827313e-05	4.56725945504728
SRPRA	0.828676614575152	6.95422878910226	5.02194385038046	2.06025057893126e-06	6.15375313326332e-05	4.56452150788328
SH3GLB2	0.583072182587284	7.81737657086365	5.01363178993817	2.13360310988363e-06	6.35302723823203e-05	4.53113119612613
SSH2	0.748406415704553	6.75109018732461	5.00606588110512	2.20257770594723e-06	6.50780135155335e-05	4.50076765557508
WDR45B	1.02608168043258	6.32314174339403	5.00557991907258	2.20708142558345e-06	6.50809814897833e-05	4.4988183499551
SLC12A4	-0.663528	5.6648463582765	-5.00494	2.21300887088324e-06	6.5084896838603e-05	4.49625889637241
KCNK3	-0.986324	5.5217241279336	-5.00387	2.2230027027383e-06	6.52785425561772e-05	4.49195911559005
SDC4	-1.00286	6.35061965161287	-5.0035	2.22641258621981e-06	6.52785534085214e-05	4.49049646962222
VPS39	0.683229302680684	6.10931618956833	5.00305160986996	2.23065794134347e-06	6.53030228516241e-05	4.48867859011604
CD7	1.48416568508668	6.40100430504273	5.00010944050369	2.25840249965259e-06	6.59136802718726e-05	4.47688300084361
ARID3A	0.763247752937465	6.62606862461048	4.9956242390589	2.3013454018449e-06	6.69628557199428e-05	4.45890935833924
PASK	1.10462899674915	5.71643765408992	4.99500860846429	2.30730136378583e-06	6.69761049124452e-05	4.45644310136947
STAT4	0.947699117164357	6.2650528021346	4.99413350451109	2.31579345304704e-06	6.69761049124452e-05	4.45293769803409
PUS3	-0.640099	6.05823826012722	-4.99193	2.33732864949934e-06	6.74969748466279e-05	4.44410577417199
WARS2	-0.567923	4.84678106307925	-4.98942	2.36210297328224e-06	6.80072534232507e-05	4.43404581627494
NENF	-0.613517	7.97305066046032	-4.98747	2.38148370557771e-06	6.8259852514409e-05	4.42624949172174
CRIPAK	1.39258933695328	6.51940115266581	4.9874132402468	2.38202935689585e-06	6.8259852514409e-05	4.42603091353057
SIGMAR1	-0.716726	5.84668895147365	-4.98667	2.38946543444152e-06	6.82688598331255e-05	4.42305714800173
IL32	0.882968670978719	6.3024014214499	4.98635924942904	2.39258356565482e-06	6.82688598331255e-05	4.42181293534157
MAP3K6	-0.779492	7.28379384672565	-4.98588	2.39740430189624e-06	6.83046172084901e-05	4.41989253732974
UBR4	0.740239411617186	7.26146738579537	4.98469132632285	2.4093785080331e-06	6.84566799471041e-05	4.41513917459632
ICMT	-0.595675	6.59390706272409	-4.98427	2.41364937076764e-06	6.8461823485507e-05	4.41344951346775
ALCAM	-1.00558	7.24471129467709	-4.97767	2.48139214835818e-06	7.0175382677202e-05	4.38704246963449
CSDC2	-1.48501	5.56966263682461	-4.97663	2.49216727713195e-06	7.03761573568855e-05	4.38290893642162
LIG1	0.78039002637078	5.92444400969788	4.97348155704878	2.52526861633695e-06	7.09967590725217e-05	4.37032186394242
MARCKSL1	0.948247216452803	7.34159226269577	4.97280922647847	2.53238922257145e-06	7.10026285006623e-05	4.36763582349502
UGGT2	-0.628863	6.37582173796925	-4.97147	2.5466651205847e-06	7.12842842086471e-05	4.36227339888588
TSPAN32	0.683094798067464	5.25517901060797	4.96280947695308	2.64063103768016e-06	7.34104258519335e-05	4.32771209241078
CAAP1	-0.663813	5.36138345612083	-4.95808	2.69338689051486e-06	7.47356310228951e-05	4.30884484518175
IL13RA2	-1.43749	5.21310010213843	-4.95738	2.70123449712611e-06	7.48449141562614e-05	4.30606998897567
APLNR	1.13019038236656	7.03122448253078	4.95684542572263	2.70731813324515e-06	7.49050765594099e-05	4.30392441732093
TBC1D10C	1.46939077302579	6.88413653042087	4.95272240426874	2.75437479143768e-06	7.59874059897201e-05	4.28749005244597
OSTM1	-0.770419	5.68005494864875	-4.95015	2.78407842081912e-06	7.66963531582774e-05	4.27726051752133
PRKCQ	1.39318850459009	5.98573175365077	4.94331115500733	2.86478776049057e-06	7.85805536709921e-05	4.25000855220627
CD2	1.30884589291365	6.82480861640265	4.94085105338414	2.8943523812226e-06	7.91646724155542e-05	4.2402181726352
SIK1	2.15252121099339	7.28192524087865	4.93857699393563	2.92194507336134e-06	7.96916814452653e-05	4.23117086896819
ACADVL	0.585709740969818	6.97571322287066	4.92570481384831	3.08302220249791e-06	8.37270114737944e-05	4.18000794016324
BTN3A2	1.16918639779027	6.70920418550954	4.91711204590829	3.19532124339616e-06	8.64090685396368e-05	4.14590061999943
GBP5	1.18428180417057	6.1320582466272	4.91206228844969	3.26316198893587e-06	8.7379719496736e-05	4.12587391560483
EGR1	1.00141056649872	8.78877181588193	4.91095576588671	3.27821353107733e-06	8.76601623826908e-05	4.12148730144402
CD83	1.50553261836596	7.2390649241181	4.90918610855895	3.30242583489809e-06	8.81844421687012e-05	4.11447308880224
ACTC1	-2.5101	6.24406208410071	-4.90656	3.33874098715363e-06	8.90299929527066e-05	4.10404883941462
PARP14	0.765672604816124	6.92091692190962	4.90528882300152	3.35636293210967e-06	8.93754168263864e-05	4.09903137963909
ZFHX3	-0.738371	6.92256756394833	-4.90446	3.36791925649726e-06	8.94343718237121e-05	4.09575529663606
EIF4B	0.768401130043896	8.31315701719185	4.90096791029357	3.41716428979084e-06	9.06163815683316e-05	4.08192015041111
CAPN2	-0.63277	6.02393341401092	-4.89354	3.52422058605173e-06	9.31971372106994e-05	4.05252067668511
IVNS1ABP	0.63931723145391	6.72570201835417	4.89225950564549	3.54297512754685e-06	9.35638645407062e-05	4.04746271533588
TPM3P9	0.715622760631666	5.48626033216938	4.89085049394364	3.56374999521283e-06	9.38535865314233e-05	4.04189114323118
PELI1	0.988118909409841	6.65015076277752	4.88978835258972	3.57948874320831e-06	9.41385871943218e-05	4.03769184523042
HOXA4	-0.587036	5.17332676464576	-4.88791	3.60744429975162e-06	9.4743660580308e-05	4.03027840780175
KIAA0513	0.698458318000521	6.06378161142083	4.88668532785043	3.62585723139971e-06	9.50967980169574e-05	4.02542695674429
NFIA	-1.242	6.53662682385684	-4.88399	3.66667566384205e-06	9.59046069124589e-05	4.01475962072356
TNFAIP8L3	-1.07819	6.54374556991028	-4.88295	3.6823868218271e-06	9.61586122774609e-05	4.01068544149184
ATP2B1.AS1	0.927473738407584	7.26426827089886	4.88003848444992	3.72715433326022e-06	9.68250975096338e-05	3.99917136196157
SLC25A4	-1.18663	7.10901771748843	-4.8716	3.85977669769149e-06	9.99897833281637e-05	3.9658582124407
RAB11FIP3	-0.601696	7.42481600021076	-4.87129	3.86464220530874e-06	9.99897833281637e-05	3.96465799782492
EIF5	0.567617815914786	5.60388419430024	4.8705263748858	3.8769169893424e-06	0.000100058729860234	3.96163679891615
UBA7	0.733571636031011	7.39222335046013	4.87047389902647	3.87775919546085e-06	0.000100058729860234	3.9614298581842
CSPG4	-1.51204	6.77413303597197	-4.86788	3.91963545356515e-06	0.000101003149924574	3.95119677740408
UQCRC1	-0.59706	7.24658116200311	-4.86546	3.95908742905341e-06	0.00010188264504927	3.94165594123987
COX7A1	-0.955292	7.70736303685221	-4.84426	4.32152908242688e-06	0.000110614967663296	3.85821933599148
ZFP36	0.874311594380648	9.07157207068857	4.84068144764597	4.38575629544458e-06	0.000112109065464061	3.84416928678203
ADI1	-0.988524	5.6353571430322	-4.83961	4.40511941504357e-06	0.000112304149561151	3.83997397366171
AKAP8L	-0.86423	5.30711036529572	-4.83077	4.5686073584684e-06	0.000115855041702299	3.80527207493785
TNFAIP2	1.12804584490368	6.10029090226127	4.82931334729123	4.59616605565807e-06	0.000116245964731347	3.79954541808524
DMXL2	0.929816642671546	5.51188955949842	4.82104045854719	4.75541789027321e-06	0.000119798988062067	3.76711322780846
NCOA7	0.809837494635619	7.63880396924399	4.81869474567707	4.80153922892875e-06	0.000120801931770131	3.75792376419166
LLPH	-1.05951	5.69001793190096	-4.81775	4.82021996001983e-06	0.000121112770806483	3.75422688733669
SINHCAF	0.7786784617036	7.4432055575778	4.81725100865956	4.83014159865305e-06	0.000121203002683894	3.75226925619026
CST7	1.21985272481985	6.15847433651954	4.81400938796995	4.89496658873814e-06	0.000122508536350301	3.73957712502288
CTSZ	-1.83792	7.23775111312499	-4.81078	4.96033381837489e-06	0.000123659571987768	3.7269484438919
REEP2	-0.747156	4.71159437092132	-4.8068	5.04208575454339e-06	0.000125366072574861	3.71138723948075
FAM214B	-0.724716	6.43075256171688	-4.80474	5.08495855774439e-06	0.000125783742308235	3.70332742950797
INPP5A	-0.943387	6.59764919570513	-4.80243	5.13340831734905e-06	0.000126654942840161	3.69430083929409
ZFC3H1	0.735987940174903	5.91867138838634	4.80129167779799	5.15754834229192e-06	0.000127086770349448	3.6898352060134
RPS21	-1.32737	6.44649736939042	-4.79847	5.21771291250789e-06	0.000128404024965136	3.67879606250862
ZW10	-0.782843	6.43870804900883	-4.79393	5.31569485244502e-06	0.000130647360263045	3.66108857611664
SAP25	1.04001679156162	6.75012450009994	4.78575379048749	5.49695837501764e-06	0.000134756421316374	3.62917695586778
ZBTB9	-0.614409	5.6635126819402	-4.78277	5.56462753561237e-06	0.00013606686947233	3.61753365751955
TMEM176A	0.847317055801986	6.8958622805954	4.77104245140406	5.83823522209368e-06	0.000141671548241072	3.57186149809892
ARHGAP33	0.853388014732848	6.39841517003261	4.76983477352874	5.86714705803197e-06	0.000142192908320355	3.5671614056193
CLK1	0.727922200858491	7.04222897421626	4.76686298919686	5.9388845142079e-06	0.000143749535915328	3.55559894139659
FABP3	-1.18479	5.33462350110405	-4.76649	5.9479841524842e-06	0.000143751296604405	3.55414230950456
SGCD	-0.623761	5.06667156937542	-4.76418	6.00443370314459e-06	0.000144242017164876	3.54515575909384
ARID3B	0.71367700256622	5.8893536431773	4.76007262267469	6.10600962834577e-06	0.000146132075430385	3.52919671597706
LEF1	1.42466745413752	6.26109148678025	4.75787399281953	6.16109393301882e-06	0.000146901366888756	3.52065321585241
AAMDC	-0.671796	6.69918433727501	-4.75787	6.16117192163747e-06	0.000146901366888756	3.52064117433734
CD55	0.963172569715486	6.64004647008421	4.75595905262238	6.20946330174447e-06	0.000147868637282587	3.51321415484431
ARHGAP4	0.994333654642994	7.39560904196345	4.75475348872867	6.24010334642542e-06	0.000148413687789641	3.50853183118403
CXCL8	1.90392016741334	7.38965529613156	4.74863345973454	6.39792349430744e-06	0.000151751134045443	3.48477387176651
SMG1	0.967480132911411	6.87053429312856	4.74660838597553	6.45099258937146e-06	0.000152482350760625	3.47691687593264
NECTIN3	-0.871782	5.85048764881618	-4.744	6.52007696587425e-06	0.000153735706389936	3.46678539264872
TASP1	-0.595492	5.19290581616064	-4.74074	6.60731205814315e-06	0.000155013250107352	3.45414483063528
DOK4	-0.914963	5.67448152912185	-4.74067	6.60898867219804e-06	0.000155013250107352	3.45390352900417
DAAM2	0.655475512659542	5.96795023372379	4.74016008199999	6.6228370723814e-06	0.000155013250107352	3.45191278548042
ZNF696	-0.640675	5.48569198448146	-4.73905	6.65298659240933e-06	0.000155170425120556	3.44759312054258
SIVA1	-0.597326	7.05416522231519	-4.73863	6.6643956943444e-06	0.000155170425120556	3.44596360527585
CCR7	1.94472080062713	6.60070665822861	4.73800431236409	6.68127156875897e-06	0.000155242263902256	3.44355841854317
TEAD3	-1.19712	5.43609205855833	-4.73474	6.77073989727662e-06	0.000156561094291375	3.43090816359684
DOLK	-0.751156	5.84298998628187	-4.73293	6.82092212475869e-06	0.00015734141566341	3.42388593951262
HSPB2	-1.07033	6.19881701535801	-4.73154	6.85943042232298e-06	0.000157807761518634	3.41853
FOS	1.47953222913099	9.04091181691963	4.73134929198999	6.86483536910488e-06	0.000157807761518634	3.41778336346812
IL10RA	1.17693795184171	6.89658045601897	4.72888723759377	6.93397749629874e-06	0.000158991536699564	3.40825370437202
MT1A	-0.748129	9.08325195331106	-4.72816	6.95450551175453e-06	0.000159271486277575	3.40544273922169
NR2F6	-0.840142	6.20879918325532	-4.72725	6.98026603024993e-06	0.000159670458082635	3.40192702763432
SPSB2	-0.656046	5.27600395682022	-4.72055	7.17321187065403e-06	0.000163497993423264	3.37600112593643
CCNL1	1.09741310007174	6.81391982331261	4.71554823224477	7.32048051192518e-06	0.000166458337151211	3.35667944077314
ZBTB47	-0.849093	5.56723511519956	-4.71517	7.33173990296304e-06	0.000166516598080819	3.35521829408919
MRPS28	-0.887506	6.19406344911189	-4.70547	7.6261701887686e-06	0.000171777240510781	3.31778837783808
COL13A1	-0.739227	5.36593013731728	-4.70466	7.65130968475732e-06	0.000172140981462237	3.31465996593619
DPEP2	0.966717530200138	6.49986758779944	4.70337215347401	7.6914666192981e-06	0.000172521077930563	3.30968408743094
NUDT2	-0.565787	6.17484922076602	-4.70325	7.69523663181349e-06	0.000172521077930563	3.30921828149117
FOXD2	-0.958357	5.54770200306833	-4.69887	7.83334953924349e-06	0.000175412058805094	3.2923096831873
ICAM3	1.05406496337655	7.57406828983658	4.69772226620683	7.86973986731082e-06	0.000176021074181697	3.28790435514927
HBEGF	1.53619616593177	7.32792381759509	4.69553313520241	7.93988559780331e-06	0.000177176048549583	3.27947006107017
NDE1	0.702563839031142	6.83631561150452	4.69462937876008	7.96902083251933e-06	0.000177619176786281	3.27598881065042
ISG20	1.13413479775429	7.82870398668998	4.68497062223449	8.28694261881417e-06	0.000183636346504417	3.23881076767615
RALB	0.718859418157512	7.56819511944247	4.68257577725244	8.3676518816455e-06	0.000184996608459567	3.22960036769041
FAM210B	-0.751091	6.64575341336834	-4.67957	8.4699263577563e-06	0.000186491783968302	3.21805622265656
ELL	0.649200299296127	6.40994820666048	4.66865682367568	8.8520354767004e-06	0.000194582171339731	3.17613000815775
C7orf43	0.653787547823326	5.93400583564338	4.66531840489711	8.97219192495208e-06	0.000196771576855822	3.16332078936232
DNAAF2	-0.589894	5.13458931158347	-4.66372	9.0303195075209e-06	0.00019736814759246	3.15718578786451
DNAJC19	-0.65387	5.18670755686635	-4.66333	9.0445899548792e-06	0.000197454639995573	3.15568569132678
MFGE8	-0.685333	9.30326943931722	-4.66277	9.06515431325012e-06	0.000197678182780737	3.15352815728685
NHP2	-0.810653	6.63545316945607	-4.66162	9.1071020896021e-06	0.000198366981350992	3.1491423449374
ARRDC5	0.851180549331257	5.30863336510256	4.66042921736475	9.15101979873146e-06	0.000199097073939219	3.14457224020267
PLSCR1	0.826359666719529	5.69269152626714	4.65880413819374	9.21122000080009e-06	0.000199922091779016	3.13834340844565
MAP4K1	1.29550038595435	6.27697592042923	4.6585889556177	9.21922003319294e-06	0.000199922091779016	3.13751873323018
ANP32A.IT1	0.690484284954771	5.25328958914959	4.65856084301221	9.22026569731907e-06	0.000199922091779016	3.13741099508321
KCNA5	-1.47489	6.11122803095992	-4.6581	9.23748344202643e-06	0.000200068843869953	3.13563875652715
PLCE1	-0.808719	5.19506441012864	-4.65609	9.31243304857708e-06	0.000201332141818868	3.12796255426237
ACAP1	1.29358769088114	6.50956217710425	4.65597759224784	9.31684308218516e-06	0.000201332141818868	3.12751282018962
CALU	-0.657772	7.55765591132471	-4.65369	9.40333811741427e-06	0.000202972166399113	3.11873500616876
HLA.DMA	0.7592322156161	8.84404644042676	4.65207993101409	9.46441819146047e-06	0.000204060530060475	3.11258507185139
MARCKS	0.566128855586028	8.59129766754142	4.65076968455916	9.51453397963929e-06	0.000204910312231917	3.1075687701138
IGFBP2	-1.58511	7.26582222820272	-4.64884	9.58892023951131e-06	0.000206280299894027	3.10017181621269
FCMR	1.74087109169187	6.86958460051173	4.6470770006178	9.65716291777755e-06	0.000207050438100525	3.09343625867508
FAM216A	-0.587054	5.61562623751113	-4.64544	9.72097390431685e-06	0.000207952811588883	3.0871811896126
TAGAP	0.993242938555563	5.3489903689592	4.64474299414695	9.74837911317493e-06	0.000208074098663152	3.08450743551574
TNFRSF4	0.665993585288158	5.51947347150913	4.63726390997683	1.00463280641836e-05	0.000214194874294944	3.05591581543735
DYSF	0.907803269939073	6.78958043386669	4.63588313275001	1.0102291021882e-05	0.000214849698300743	3.05064059017655
CCL3L3	1.44279550036432	7.78257628892973	4.63518444366812	1.01307238293913e-05	0.000215036406250028	3.04797166001619
MRPL58	-0.696014	6.20825085610015	-4.6323	1.02490341018055e-05	0.000216587204098421	3.03694625744879
ACTN4	-0.715883	7.7996497303624	-4.62307	1.06363320785351e-05	0.000224276667374045	3.00172704489825
NKG7	1.15220231524589	6.67188518336032	4.61990903452466	1.07720730404559e-05	0.000226390900584598	2.98968726095694
PIM2	1.70533754111005	7.46754562558796	4.6184373563572	1.08358986382417e-05	0.000227239524506721	2.98407867661545
LPCAT3	-0.681896	6.4730307003273	-4.6119	1.11236834618746e-05	0.000232118882299576	2.95919505955911
NDUFB6	-0.674775	6.81493596002073	-4.61179	1.11287129326651e-05	0.000232118882299576	2.95876594971345
PPP1R14A	-1.33552	7.8954274341321	-4.60821	1.12895771492336e-05	0.000234182279630797	2.94514287246628
TRMT12	-0.79667	5.92858783494469	-4.60161	1.15923787027845e-05	0.00024020311974406	2.92002010562027
CARD11	0.94754419529017	6.19019008161176	4.59883056238394	1.17219590800927e-05	0.000242363529748871	2.90946975952613
SEC14L1	0.66111673304731	5.93195797950008	4.59387827363048	1.19566215075325e-05	0.000245887728660814	2.89065829918873
PTPRG	-0.890995	5.68950774511482	-4.59286	1.20054667782886e-05	0.000246627325039821	2.88678929700143
ATOH8	-1.32732	5.89748781372632	-4.59199	1.20471795277572e-05	0.000246954281839871	2.88349774580007
PACSIN3	-1.04565	5.31143044259165	-4.59124	1.20835680855986e-05	0.000247170934366314	2.88063565626762
TGM2	-0.74794	6.24712004768976	-4.59018	1.21347965898733e-05	0.000247953911963409	2.87662098231016
PLD5	-1.09712	5.06104	-4.58944	1.21706290420822e-05	0.000248143515821524	2.87382296504422
COL8A1	-0.817284	6.94097180002874	-4.58919	1.2182957530149e-05	0.000248143515821524	2.87286219292184
PTPN4	0.607853239829772	6.0595901804993	4.58873836090042	1.22049801725227e-05	0.000248327896262613	2.87114837145869
ARHGAP9	1.01642689986228	6.75580786477837	4.58804198621757	1.22390103377803e-05	0.000248755936228387	2.86850620908441
PDGFA	-0.599651	5.0528883402244	-4.58677	1.2301506284955e-05	0.000249761017318927	2.86367306467116
GRIA2	-1.21113	5.26293197788513	-4.58519	1.23792689781806e-05	0.00025064426750117	2.85769356192964
RUBCNL	1.08819138540965	6.03366187452484	4.5850901295169	1.23842827251701e-05	0.00025064426750117	2.85730932862872
FLRT2	0.907753848542094	6.49557122337112	4.58474236623889	1.24015069750541e-05	0.000250727827396394	2.85599052043514
DEGS1	-0.609877	7.38530475111241	-4.57824	1.27277839772292e-05	0.000256782035856723	2.83134989883725
ICOS	1.49316950677119	6.04011183484025	4.57292547298316	1.30007545671425e-05	0.000261462654351377	2.81121737193428
PRDM1	0.579124419487772	5.38033851838348	4.56740291121992	1.32903241397522e-05	0.000267001580280888	2.7903192761301
CBS	-1.094	5.81540258101249	-4.56647	1.33398974973194e-05	0.000267440499982908	2.78678747030764
DACT3	-1.46248	7.17243321496185	-4.55577	1.39208831811744e-05	0.000277057411004953	2.74635073108973
ADCY7	0.705554170156704	6.19926033207506	4.55511912308923	1.39569553437013e-05	0.000277199032168574	2.74389626045552
TC2N	-0.980013	5.44417655587661	-4.55206	1.41279822500064e-05	0.000280305023998573	2.73234503193158
RPL21	-1.65575	7.1488866222679	-4.54901	1.43003818792734e-05	0.00028284618952538	2.72084230811977
RGS2	1.0214099789848	8.63180365351743	4.54566806644239	1.44917542191457e-05	0.000285158403165225	2.7082356303453
GNG2	1.12625589854973	5.66539941273887	4.53851380039361	1.49097092397191e-05	0.000291777235784184	2.68127421400798
PRR3	-0.595477	5.34979056225885	-4.53169	1.53194917536856e-05	0.000298379439589079	2.65556682958051
RASL12	-1.53	7.05363210125745	-4.53065	1.53826630105957e-05	0.000299305351626896	2.65166535719384
RAC2	1.01600219424121	8.21485568124212	4.52581271864085	1.56805924034942e-05	0.00030411749373944	2.63347938379684
TYK2	0.63578354044399	8.02464516387085	4.52541	1.57055676560275e-05	0.00030411749373944	2.6319706576639
SEM1	-0.639896	6.61685097278737	-4.52194	1.59231406540701e-05	0.000307900839434274	2.61892831799431
C19orf70	-0.683303	7.40782970666423	-4.51846	1.61444008288763e-05	0.000311114727387822	2.60584718666406
NEXN	-1.26647	7.03846568853681	-4.51834	1.61520964704636e-05	0.000311114727387822	2.60539545801038
TRIM22	1.07554746914314	6.85669969320234	4.5169687144497	1.62399786640461e-05	0.000312179348897416	2.6002521067393
UTRN	0.731707855263279	5.47114940036225	4.51557561674261	1.63298326273051e-05	0.000312963939421806	2.59502217022875
ARHGAP10	-0.993535	6.51589330900395	-4.51411	1.64246262359366e-05	0.000314465893913241	2.58953595116598
CORO1A	1.12720910249741	7.25215526722775	4.50978477581975	1.67085148755868e-05	0.00031871535755779	2.57329397044321
TBL1X	-0.634692	6.76499503584938	-4.50953	1.67255063763863e-05	0.00031871535755779	2.57233065175398
NLGN1	-0.912872	5.14503043621893	-4.50949	1.67279592658629e-05	0.00031871535755779	2.57219166844331
PLP2	-0.832581	6.23376454510228	-4.50479	1.70419601529687e-05	0.00032389007120389	2.55456693932694
CMTM6	0.665133798699648	7.09925735343663	4.50438729876982	1.70691048701935e-05	0.00032389007120389	2.55305866200274
FXR2	-0.686401	6.00843694463462	-4.50215	1.7220689309402e-05	0.000326442888631496	2.54468000694173
CD69	1.52806218135803	6.51048235926285	4.49555104899539	1.76757175291435e-05	0.000333418017549735	2.51996659693561
PRPF3	0.63377239010125	7.3616315454627	4.49021642934433	1.80519686576095e-05	0.00034003404137553	2.50000951680941
STOML1	-0.652101	5.37870579779719	-4.48157	1.86781846481813e-05	0.000350257123676865	2.4677021456716
SGSM2	0.596986257344407	8.07818623066107	4.47929533368592	1.88465146841987e-05	0.000352378291155926	2.45920317559262
2025-03-06	-0.927234	7.34094205039723	-4.46709	1.97744459893558e-05	0.000366506817920819	2.41367888330156
MAPK4	-0.669678	4.77665352318904	-4.4659	1.98673948155382e-05	0.000367163263647001	2.40923759128644
PLCB2	1.09856972355915	6.51999364347651	4.46529507502972	1.99145959432974e-05	0.000367680669171044	2.40699020360144
CD74	0.949418164325516	8.63473304513065	4.46330753445226	2.00708849625426e-05	0.000369142328043074	2.39958680920609
PELI3	-0.601039	4.93215419472514	-4.46004	2.03305874061886e-05	0.000373135670642454	2.3874118290679
ZPR1	-0.808033	5.56351738261889	-4.45918	2.03991147791537e-05	0.000373135670642454	2.38422527210119
MOXD1	1.34353927154597	5.73895011591912	4.45912052427618	2.04040124891312e-05	0.000373135670642454	2.38399793793769
HCLS1	0.793651215612708	8.19755376263778	4.45908536962363	2.04068319399731e-05	0.000373135670642454	2.3838670939759
LIME1	1.06332505536219	7.16878615464395	4.45886602210931	2.0424432405374e-05	0.000373135670642454	2.38305070870112
COL1A1	1.26383627713928	8.53768573525863	4.45789092896494	2.0502851515395e-05	0.000374211244150384	2.37942185902794
SERPINA3	-1.13119	7.76418056760484	-4.4566	2.06068377200756e-05	0.000375393449085221	2.37463132780275
SDCBP	0.764928047311712	7.33238719990628	4.45586412413459	2.06667826731887e-05	0.000376127586559763	2.37188074838937
WDR25	-0.722186	5.49649077204913	-4.45375	2.08394015235142e-05	0.000377832558304169	2.36400464678513
ITGB7	0.994165548525095	6.8176174873307	4.45044373062917	2.11114336721559e-05	0.000381866288844285	2.35172462067043
MNDA	0.970636037706838	5.98287200456029	4.45027235778826	2.11256414281682e-05	0.000381866288844285	2.35108763078318
LENG8	0.923106180725187	5.46135521149984	4.44713723427562	2.13871952692599e-05	0.000385363473713964	2.33943738075111
CHCHD1	-0.64274	5.52322017256559	-4.44627	2.14599045229021e-05	0.000386157266913048	2.33622414384957
DENND3	0.78632490671426	6.38985498084234	4.44413293196334	2.16407661717852e-05	0.000388772374212937	2.32827851922197
GFPT2	1.53666970373974	6.47765960449333	4.44407310429849	2.16458451327166e-05	0.000388772374212937	2.32805635391635
TIMP3	1.05571797748951	8.48644072652223	4.44230063807385	2.17968384642217e-05	0.00039075118842321	2.32147536616404
ADCY9	-0.891028	5.53143775848795	-4.4414	2.18738667497774e-05	0.000391765250506302	2.31813573234079
TTC33	-0.62803	5.07840318197169	-4.43911	2.20712388265321e-05	0.000394351860147441	2.30963209495288
VCAM1	0.80530021945034	6.99172820024658	4.43748807153634	2.22119576848091e-05	0.000396337504038541	2.30361582964662
DOCK2	0.904820309764554	7.74019940063128	4.43209975948267	2.26857930945072e-05	0.000403288945763635	2.28363537732175
CRAMP1	0.607189540885635	5.92914746587429	4.43144805866569	2.2743759054804e-05	0.000403839459733821	2.2812199236725
RIC8B	-0.987959	5.89604915522756	-4.43128	2.2758945840008e-05	0.000403839459733821	2.28058810930643
SEMA4D	0.870436918491706	6.18452181672577	4.42788377575093	2.30633236760482e-05	0.000408105725602235	2.26801361779223
HELZ2	0.785827067034927	7.08758413163134	4.42738432023545	2.31084482376307e-05	0.000408149769333651	2.26616362625591
KLHL42	-0.9335	6.98767417916912	-4.42596	2.32372678836449e-05	0.000410046756590107	2.26090224673321
TRA2A	0.793538229490427	6.35155927072515	4.42536995350255	2.32913074162454e-05	0.000410621889310713	2.25870382739728
UQCRBP1	-1.51446	7.23964418080521	-4.42385	2.34305862965755e-05	0.000412697336922019	2.25306126021017
HPS6	-0.74811	6.73446622814898	-4.42352	2.3460163251743e-05	0.000412838497810543	2.25186735434216
EXOSC5	-0.671664	5.35880658255934	-4.42154	2.36426331199943e-05	0.000414905457117701	2.24453502794077
ECI1	-0.716699	6.22551166164434	-4.41635	2.4127174450668e-05	0.000422633926836679	2.22533682443625
HCST	0.775624189057959	7.57555045173417	4.41023897432898	2.47101934583851e-05	0.000431083010557716	2.20274365782882
PCED1B	0.799066832953443	7.18282692193546	4.40662624591456	2.50611047407926e-05	0.000436095198385348	2.18940184014999
ZBP1	1.22371420163331	6.0406999249224	4.40629653190628	2.50933687842267e-05	0.000436095198385348	2.18818457899164
GNG7	0.930862950230345	6.26035171810365	4.40622225264047	2.51006428820983e-05	0.000436095198385348	2.18791035825127
STK17B	0.629385851764563	5.38244342041734	4.40136242056393	2.55810066161706e-05	0.000443635826696742	2.16997595574167
ENPP5	-0.722413	5.12830815053246	-4.39735	2.598424601764e-05	0.000449002142828282	2.15518025505594
TMEM71	0.921554027029925	5.97141418470083	4.39381788222419	2.63443471886307e-05	0.000454814130995062	2.14216104657053
ANKRD36B	0.714860143740646	5.74987003047805	4.3927335766079	2.64558443046041e-05	0.000456327563113469	2.13816616889714
ROBO3	0.875006134956076	6.29467355488639	4.39109776650107	2.66249130817449e-05	0.000458561237631759	2.13214068236808
SFRP2	1.42284859072385	8.31309921633349	4.39027499117779	2.6710344150348e-05	0.00045947551581542	2.12911058348197
HIC2	0.625249818577404	5.87674091213718	4.38516848418231	2.72465078384353e-05	0.000467857972264289	2.11031319771995
DNAH1	0.65202252209447	6.35996518240516	4.38457198790314	2.73098103652027e-05	0.000468105308193528	2.10811843912773
SMARCD3	-0.571274	5.52466491313335	-4.38343	2.74317233558637e-05	0.000469774396575462	2.10390596109812
SEPT6	0.741195518907406	5.5345513738978	4.38263128521388	2.75167479965647e-05	0.000470595204775283	2.10097920849909
PCGF1	-0.648711	5.69534604331472	-4.38252	2.75288117282104e-05	0.000470595204775283	2.10056468192359
LPP	-0.930562	8.48477278011102	-4.38167	2.76201174652282e-05	0.000471734851908348	2.09743319444114
S1PR3	-1.22354	6.80008771371521	-4.37902	2.7905958937316e-05	0.000476192058657623	2.08769658007283
CX3CR1	0.93691323984633	5.62938611656332	4.37844194490019	2.79686248902745e-05	0.000476836413311839	2.08557538296078
TMEM120A	-1.16554	6.83987234446957	-4.37627	2.82052746930324e-05	0.000480016168242487	2.07760779089346
CALHM5	-0.573182	4.91819893718668	-4.36946	2.89614498819151e-05	0.000490270485799423	2.05259150623775
PAPD5	-0.774361	6.7557926454543	-4.35667	3.04342992280427e-05	0.000512935821320515	2.00569564514497
KHDRBS3	-0.873301	6.2153159384151	-4.35299	3.08710556608778e-05	0.000519839253899003	1.99222691414814
CXCL2	1.59564179681166	6.83538922982548	4.34924554582554	3.13224747768334e-05	0.000526655363241955	1.97850572444957
PCDH7	-0.587539	5.05396544811938	-4.34873	3.13853158076076e-05	0.000527108119695136	1.97661139877232
TGFB1I1	-0.819778	6.14168370599408	-4.34821	3.1447846654594e-05	0.000527695418097157	1.97473020214622
RPL23A	-0.568575	6.94549856813937	-4.34565	3.17612074363193e-05	0.000531091770808532	1.96535921164363
SELENOM	-0.621092	8.00968111478862	-4.34477	3.18699111109568e-05	0.00053244443117834	1.96213013648977
CXCR4	1.05510661596287	6.18576645326156	4.34130613381948	3.22995153226254e-05	0.000538981738747027	1.94947599049467
FRZB	-1.33837	7.47674189886763	-4.34116	3.23175094579331e-05	0.000538981738747027	1.94894966328705
LTA	0.902611706085066	5.61415035082413	4.33912765072486	3.25726960758498e-05	0.00054088190725778	1.94151700467332
MRAS	0.616165078135859	5.25235630415567	4.33758994367289	3.27668623380355e-05	0.000543163936211279	1.9359007348381
ADRA2A	0.70957197902606	5.87899697081653	4.32982061734614	3.37650654820636e-05	0.00055694419639171	1.90754546838274
NLRP3	0.729028853476389	5.91736590178744	4.32976201307984	3.37727051086794e-05	0.00055694419639171	1.90733171809477
GLDN	-1.55039	6.46020678502346	-4.32795	3.4009222539799e-05	0.000560361940401887	1.90073808339762
SH3RF2	-0.589147	5.18330862207798	-4.32559	3.43212593606079e-05	0.000565017052208253	1.89210925826371
C12orf29	-0.872689	5.94533293100138	-4.32092	3.49442509788288e-05	0.000573792992487698	1.87511484541382
SPINT2	-0.716237	7.36001328652139	-4.31834	3.52933700708059e-05	0.000578533273438056	1.86572393364452
ZADH2	-0.885159	5.54691717680659	-4.3172	3.54498652839091e-05	0.000580427916541115	1.86154464542421
C6orf47	-0.569409	6.4860728680666	-4.31595	3.56200377160675e-05	0.000582392179429401	1.8570210868665
SMAP2	0.804459597104109	7.58326506158535	4.31476822095798	3.57829685938424e-05	0.000584074529706441	1.85271032699242
RPS17	-0.721196	7.87303787403151	-4.30908	3.657501884379e-05	0.000593948524837323	1.83203167572148
SPIN4	-0.801087	5.66440927340248	-4.30623	3.69789369465285e-05	0.000599490877881655	1.82165887816378
NPAS2	-0.724054	4.99131802923781	-4.30582	3.7037101976978e-05	0.000599578418508269	1.82017455893969
CD6	1.27278238333242	6.45832583091405	4.30558855403466	3.70700558190529e-05	0.000599578418508269	1.81933464565639
DENND4C	-0.759332	7.15486602419241	-4.30553	3.70782851516656e-05	0.000599578418508269	1.81912501705527
NCOR1	0.690582723064765	5.51600909990919	4.30273454378573	3.74792204078301e-05	0.000605550340867777	1.80896807674181
FOXD1	-0.876084	5.40967067539814	-4.29877	3.80542570166483e-05	0.000613288556263256	1.79458959856687
IRF7	0.649269559274042	5.9503851813762	4.29817701421806	3.81416380410097e-05	0.000613594741332326	1.79242381125422
SAMSN1	0.876097209592343	5.86855078735275	4.28921337781664	3.94774912944088e-05	0.000627770804254777	1.75992076240953
HOXC9	-0.629536	5.12315210059212	-4.28732	3.97653149784451e-05	0.000630776073386339	1.7530624763141
ADAMTSL2	1.10659492606328	6.51480592557763	4.27510023225576	4.16724683894169e-05	0.000652380277828108	1.70884
CH25H	1.10051507408555	5.95328337132438	4.27410088299903	4.1832267918951e-05	0.000654346896712611	1.70522906496281
PAFAH1B3	0.81055025087049	6.45117935290399	4.2699987987854	4.24944038240744e-05	0.000664161514788349	1.69040712677571
CCDC25	-0.580069	6.17720571902842	-4.26229	4.37655333951567e-05	0.000681247888116805	1.66259224691501
C11orf80	0.957226700397097	6.1994486037584	4.26011651774714	4.41312050780176e-05	0.0006858247178764	1.65474088248367
ALDH3A2	-0.613113	6.07250484348657	-4.25754	4.45685544160071e-05	0.000691916250287218	1.64543593732931
ZNF426	-0.686196	5.36453194324716	-4.25738	4.45954587305143e-05	0.000691916250287218	1.64486652719008
RHOBTB3	-1.25474	6.53710669918267	-4.2562	4.47965976338984e-05	0.000694474217245844	1.64062047651855
CKMT2	-1.05426	5.74134910378199	-4.25473	4.50480750818552e-05	0.000697807803816504	1.63533865029189
VIPAS39	0.641962600124129	5.56862469098599	4.24427606578301	4.68820580622351e-05	0.000720589827636976	1.59769242598499
PCYOX1	-0.856774	6.68140858397881	-4.24363	4.69985521489965e-05	0.000721599261784031	1.59535139064728
TRIM26	0.731056525635791	6.7479126974057	4.23986881376318	4.76762756731962e-05	0.000729664247832946	1.5818466368069
UFSP2	-0.765685	6.7990813638944	-4.23877	4.78768709087956e-05	0.000731542185016023	1.5778864379196
STK38L	-1.0722	5.60181794467773	-4.2387	4.78895276793837e-05	0.000731542185016023	1.57763712455993
APBB1IP	0.743230050733474	7.37681403692558	4.23602668773814	4.83791930612926e-05	0.00073630209089945	1.56804218661146
MBD1	0.669337079599786	5.79881046731573	4.23488568738411	4.85898506322009e-05	0.000738920794443303	1.56394436778044
CLMP	-1.09149	5.45602396023525	-4.23017	4.94696549610706e-05	0.000751107068901394	1.54702082187605
PARP8	-0.648106	6.1772012716072	-4.22148	5.11311693941192e-05	0.000769620573286011	1.51587007634392
HSPB11	-0.872892	5.85315960024236	-4.21841	5.17315862792337e-05	0.000776825843844869	1.50486290105426
NBEAL2	0.851735803302052	6.53551232628066	4.21239581118756	5.29265483887015e-05	0.000792292696493896	1.48333323400269
TRABD	0.651227696127459	8.27639467942541	4.20916417191267	5.35794730101671e-05	0.00080018142765418	1.47177498858979
ALOX15B	-0.683192	4.85385395769275	-4.20634	5.41568722083841e-05	0.000806916323192002	1.46167
TXLNGY	0.753856842108828	5.49266333949042	4.20529705457014	5.43709638614364e-05	0.000808847299216054	1.45795218011331
CD163L1	0.910084171256268	6.41686532162915	4.20472101898961	5.44898192067223e-05	0.000809986085816696	1.45589394359988
PADI4	1.49964731300922	5.7553454567912	4.20391985102253	5.46555419267572e-05	0.000811819244165782	1.45303161824727
FERMT2	-0.703456	8.36516279309922	-4.20054	5.53599754114708e-05	0.00081864370781768	1.44096138126953
RNF216P1	-0.589368	5.11902753396343	-4.19559	5.64072013177545e-05	0.000832669449830169	1.42329992402613
COL1A2	0.788465250214031	8.96495183795204	4.19438897714264	5.66645309952396e-05	0.000835180223583417	1.41901051370097
FCN3	-0.802254	5.22268828263479	-4.19209	5.71587844597552e-05	0.000841816990204979	1.4108264874014
CD96	0.94962722751706	6.00257071039551	4.19107825941782	5.73788429350376e-05	0.000843759851639194	1.40720554324185
BFAR	-0.85033	6.08951901367408	-4.18116	5.95713725174569e-05	0.000869926009378005	1.3718726714851
MFSD11	-0.613507	6.99901662616527	-4.18097	5.96126044241064e-05	0.000869926009378005	1.37122081061033
POLDIP2	-0.606488	5.48362502095404	-4.17994	5.98450676500367e-05	0.000872653210378981	1.36755411561857
EGR3	0.811996815693057	5.60169545805558	4.17535453468391	6.08910737245557e-05	0.000885209185672242	1.35123047225901
DEF6	0.911068428288769	6.68461877238625	4.17241095200991	6.15711297239188e-05	0.000893061249768295	1.34076826782741
KDM5D	1.37895127807096	6.65738732836681	4.17012588447791	6.21040699171991e-05	0.000899428534519436	1.3326502203038
CHCHD6	-1.06736	5.80624705475967	-4.16759	6.26996196953438e-05	0.000907367285477742	1.32366092425452
PRKY	0.799644451115609	5.48438425031631	4.1655728253411	6.31791996785596e-05	0.000913617037043582	1.31648426933281
JMJD1C	0.721812728649471	6.71729686191121	4.16191563284211	6.40557012171894e-05	0.000924197781088402	1.30350830415165
FMO1	0.926921801898383	5.25045670848632	4.15431498886499	6.59147916164871e-05	0.000947450901118065	1.27656681289526
PNMA8A	-0.963762	5.25202880672968	-4.15318	6.619564644105e-05	0.00095006135439306	1.27256328650813
MOB3A	0.706534871158234	6.61640268571464	4.15188605958701	6.65197387005946e-05	0.000953997690757741	1.26796459086256
RAVER2	-0.767407	5.87884152827869	-4.14953	6.71108930977997e-05	0.000961755358720414	1.25963415362093
ATL3	-0.568006	6.59215083050265	-4.14435	6.8431261479677e-05	0.000977573465061258	1.24129113947323
NABP2	-0.786983	5.92400145491879	-4.1442	6.84699684867412e-05	0.000977573465061258	1.24075879286204
MGST3	-0.632738	8.22097066429346	-4.14327	6.8708598489919e-05	0.000979667620096277	1.23748352657128
TNFSF13B	0.609929112599778	7.13755060292539	4.13979610230218	6.96109635871056e-05	0.000990171997651355	1.22520086741478
COX7A2	-0.668584	8.43924309881886	-4.13671	7.0421008589544e-05	0.000999047082359389	1.21431044482225
GZMB	1.43056381282577	6.54546869849715	4.13662759218612	7.0443620661505e-05	0.000999047082359389	1.21400825347548
C3	1.05338510206167	6.20214951240533	4.13569657126572	7.06900954811433e-05	0.00100180056852847	1.21072063631118
TWSG1	-0.587177	6.67101647252131	-4.12879	7.25443861683789e-05	0.0010235333954162	1.18635049834754
ARL16	-0.647005	7.40352025733533	-4.12801	7.27559110338207e-05	0.00102576190917049	1.18361041478135
INPP5D	0.941805432394015	6.65315615597951	4.12311083556658	7.4104248273348e-05	0.00104223291618568	1.16633018796109
CYTH4	0.863572022562787	7.61735599770967	4.12277904925051	7.41963577123727e-05	0.00104223291618568	1.16516128062711
TPM2	-0.628791	7.7120428964612	-4.12121	7.46323251119682e-05	0.00104646761731285	1.1596483977279
REC8	0.911982392615247	5.94000513165682	4.11904752038557	7.52398826278108e-05	0.0010535807445747	1.15201950070368
DUSP5	1.21990319201121	7.68701729962108	4.11466155008957	7.64844171290769e-05	0.0010668957596366	1.13658386231057
ANKRD28	0.572593919602052	5.78132370875467	4.11282968909219	7.70100364179269e-05	0.00107309618432142	1.13014046648141
RNASEH1	-0.812805	6.66624022511882	-4.11052	7.76786120701472e-05	0.00108083917637721	1.12200822518608
HLA.DRA	0.612154747300439	9.55999199779592	4.10933324427565	7.80229065814795e-05	0.00108436461486612	1.11784780404713
GNA11	-1.05713	6.61831002377035	-4.10906	7.81022543804386e-05	0.00108436966089041	1.11689159103863
WFDC1	-1.3626	5.54615028009804	-4.10557	7.91268306661973e-05	0.00109541742583877	1.10463152451581
GPR183	1.09957734752437	7.27049159860236	4.10349121965861	7.97438142723333e-05	0.00110231351707592	1.09732549075767
RER1	-0.815787	5.72834580941513	-4.10283	7.99397298406243e-05	0.00110281095330493	1.09501743733315
VEGFC	0.713361045780937	6.36083127438845	4.10280309058835	7.99488981085995e-05	0.00110281095330493	1.09490956665955
DBT	-0.606887	5.78031773936854	-4.10075	8.05646791674461e-05	0.00110915994008109	1.08769283293897
GRK5	-0.609023	6.5210003856635	-4.09943	8.09627921278074e-05	0.00111358736930963	1.08305655848297
HLA.DOA	0.9289498769174	7.11670631890614	4.09736904502085	8.15862658356389e-05	0.00112135724744375	1.07584168918024
PLAU	0.939152650232059	7.66692666530299	4.09166456923726	8.33396774992241e-05	0.00113890773546368	1.05584455223437
RIOX1	-0.569756	5.93691673902332	-4.09086	8.35889084746112e-05	0.00114069368614035	1.05303654751797
THBS1	1.06513862930283	8.35752556450491	4.08263696712808	8.61885406606615e-05	0.00117199275531891	1.02423937608258
MGP	-0.840641	9.29219660299607	-4.07924	8.72846636191826e-05	0.00118521430471835	1.01235812695016
PGGHG	1.04224306054962	6.81098920602359	4.07862366242999	8.74847758785598e-05	0.00118708966617357	1.01020525123725
LIMA1	0.794186216175774	7.30657436658594	4.07690902881807	8.80442515831965e-05	0.00119130405711087	1.00421240210379
NPIPB13	0.582135686020755	8.21782851733516	4.07511209130307	8.86342601779919e-05	0.00119844035689819	0.997933853638806
CDK12	1.72543437332433	7.4134336860552	4.07462878685492	8.87935941169647e-05	0.00119974746151264	0.996245517652131
SLC24A3	-1.17506	5.90079393328932	-4.07404	8.89877722132039e-05	0.00120152319237941	0.994192080659118
SFRP1	1.34886886066551	6.94106817353482	4.06837951162691	9.08787006891587e-05	0.0012227432209379	0.974427912578047
AASS	-0.641726	5.20611152901227	-4.06404	9.23551074782873e-05	0.00123825692421519	0.959281839667081
PRKD2	0.593690666295977	5.76161681865601	4.05782456277261	9.45073273310722e-05	0.00126622623448615	0.937633538526248
SELE	0.917756799946643	5.51151632532138	4.05503949142874	9.54876832102672e-05	0.00127757315355959	0.927936425844699
ADGRA2	0.706199043729275	6.53148671227109	4.04620991735236	9.8660506662945e-05	0.00131531613164419	0.897225522897915
GPD1L	-0.68904	7.32307280318269	-4.04545	9.89394142215695e-05	0.0013163961255637	0.894573550278056
LIMCH1	-1.17857	7.21717248391048	-4.045	9.91042159527418e-05	0.00131767313793833	0.893010077314719
CD151	-0.752466	7.03697548319845	-4.04359	9.9619792060353e-05	0.00132192228157827	0.888135646953323
MRPS16	-0.642581	6.74703215846603	-4.04356	9.96309334752662e-05	0.00132192228157827	0.888030592619523
PIGM	-0.834192	6.21390930622392	-4.04189	0.000100250057040656	0.00132921578400305	0.882211268681315
ASS1	-0.600853	6.11695948270648	-4.04048	0.000100773212981428	0.00133430424325202	0.877322086555119
CLDN23	-1.05051	5.89229708363929	-4.03975	0.000101045205035875	0.00133698099213329	0.874790249478805
SCG2	1.07570210466405	6.49655961059994	4.03846039238342	0.000101528164798894	0.00134244353814891	0.870311469584419
CYB5D1	1.06530070321934	6.72828344400304	4.03798285298225	0.000101707459926773	0.00134388614752105	0.868654210132595
WDR27	0.624076685624185	5.71643571210078	4.03755581725624	0.000101868049766063	0.00134507977987658	0.867172340557762
HMCN1	-0.635996	4.76904958637544	-4.03458	0.000102994129967089	0.00135620743627915	0.856846800743575
PRKAB1	-0.636111	6.19709518716698	-4.03399	0.000103219989583089	0.00135824736808098	0.854789471049797
TDO2	0.670061454119055	5.18655035736861	4.02957538307525	0.000104914169629108	0.00137675578596223	0.839500262707695
ITIH4	-0.588208	5.0539828074248	-4.02896	0.000105153117146098	0.00137894628827342	0.837363880198868
JAML	1.01617481244503	6.8173856848024	4.02578259966884	0.000106392242886589	0.00139328719720016	0.826362857161717
TIMM44	-0.607444	5.4542051808569	-4.02445	0.000106915560176591	0.00139918340064321	0.821755483505611
SGCA	-1.43187	6.2224696336093	-4.0224	0.000107726288326035	0.00140510650254644	0.814662309574155
DNM3	0.70544866556459	5.36481757264432	4.02085916717161	0.000108340676328573	0.00141108203332439	0.809322624716694
DOCK8	0.910157397729513	6.90953808640917	4.0180413402899	0.000109471134758718	0.0014238684416375	0.799576863060284
NDUFB10	-0.886804	7.87902546458019	-4.01403	0.000111100038591383	0.00143692921009302	0.785710589969716
TRIB1	0.861895117572458	8.19306395360663	4.01374993041022	0.000111214470989103	0.00143692921009302	0.784744171394843
LGALS3BP	0.96145923662925	6.9544526125747	4.01326754072607	0.00011141208845205	0.001438365371209	0.783077581497144
KNTC1	0.80511789044657	6.50183879765933	4.00670870945972	0.000114132556289021	0.00146754998167199	0.760432302212879
ADORA2A	0.820040610518658	5.66768522779758	4.00636349015094	0.000114277492082403	0.00146842742510717	0.759241137251001
EFHD1	-1.20832	7.41682467233458	-4.00548	0.00011464973378782	0.00147123579296354	0.756188794632353
TCEAL4	-0.566751	6.96105121082941	-4.00287	0.00011575304326746	0.00148340546613038	0.747200010099047
F13A1	1.0593283194138	7.31736379887883	4.00121867495876	0.000116458444599313	0.00148833634807854	0.741498094596772
CSRP1	-0.818344	8.64280125133337	-4.00113	0.000116497322488199	0.00148833634807854	0.741184847243123
DLST	-0.817532	6.23771764608824	-4.00088	0.000116604226580894	0.00148833634807854	0.740324040404116
OSM	1.30457457022463	6.14501193698991	3.99864870390915	0.000117562739819518	0.00149857271410419	0.732641248168178
PLEKHG4	0.658005479065064	5.44968259858917	3.9978311859278	0.000117916114661266	0.00150207713326986	0.729824726797888
ETS1	0.719943508601374	8.0810531353036	3.99748340986422	0.000118066749738045	0.00150299600431157	0.728626693437505
TAF1L	0.608623842078784	5.39353510063939	3.99095051581253	0.000120930820554444	0.00153333873532144	0.706136150662233
TDRD10	0.750618907173293	5.21741992482492	3.99032740298748	0.000121207441392628	0.0015358290356739	0.703992397569355
SLC45A1	-0.63823	5.00541577607422	-3.98813	0.00012218965879978	0.00154693706622301	0.696419997739643
SLC1A3	-1.10447	6.89458496162985	-3.9838	0.000124141932016426	0.00156746475245783	0.681549148303047
EEPD1	-0.671938	5.26188875854365	-3.97977	0.000125989481536114	0.00158697014045423	0.667691169615763
PSMA2	-0.787396	5.85002428385424	-3.97774	0.000126924420681071	0.00159664583335071	0.660756173426128
CAMK1G	1.80113107038938	7.0211320604653	3.97736351621535	0.000127101637660027	0.00159686417775972	0.659447447793471
NRBP1	-0.599198	6.05424762073486	-3.97695	0.000127294706372478	0.00159781240461471	0.658023747504039
CLEC11A	0.924755697249235	6.16260349254081	3.97606752396756	0.000127705712299282	0.00160121386226722	0.655000188342857
USP13	-0.740494	5.51593483273784	-3.9744	0.00012848832517763	0.00160891921115167	0.649269888872381
FBXL12	-0.612418	5.92312661173296	-3.96902	0.000131039355040905	0.00163718858539759	0.630832130380408
MEG3	0.802589113557336	5.88900795953367	3.96838835643151	0.000131341727626971	0.00163928860309386	0.628670697022343
SLC2A3	0.929456258290626	6.99169402078457	3.96740247656103	0.000131815635647499	0.00164333895595183	0.62529314114113
CLDN12	-0.831308	6.14325171268216	-3.96133	0.000134772216151954	0.00167337798342757	0.604493553194406
NTN1	-0.573409	5.05348022285575	-3.9599	0.000135478175282913	0.00167996447148099	0.599595049293145
MCOLN2	1.07068795166197	6.40385156789348	3.95933341429036	0.00013575627838487	0.0016812352561169	0.597672399550334
CDC34	-0.59461	5.63987094815473	-3.95883	0.000136007289153192	0.00168216767320866	0.595940451673719
ADD3	0.593334494276856	5.96293006864955	3.95500196233275	0.000137917771077358	0.00169933809791711	0.582862805134429
TMEM131L	0.682408289078084	6.61998944411132	3.95279	0.000139033142652409	0.00170965224741363	0.575311890939304
RCAN2	-0.706582	6.08488526952657	-3.94859	0.000141180480775186	0.00172939314454364	0.560944857516689
SHANK3	0.897152442977822	7.66798571009435	3.94569860803892	0.000142672014404375	0.00174320254485397	0.551094427848331
CD37	1.27194946035787	6.42145978631343	3.94512192373093	0.000142971808367363	0.00174575143048567	0.549127034655937
CITED4	-0.700928	5.37994893058541	-3.93005	0.000151026158492754	0.00183004445059802	0.497769204196507
SOCS3	1.47134213138955	6.45765633765484	3.92987794432584	0.000151118160050752	0.00183004445059802	0.497198628627386
BIRC3	0.581578658831836	6.80178379458059	3.92937655497725	0.000151393487661169	0.00183004445059802	0.495493187637383
RBP1	-0.695575	6.72943911403465	-3.92934	0.000151411247111611	0.00183004445059802	0.495383288828648
FKBP11	1.00861245718373	7.87717801093027	3.92900894075094	0.000151595659597225	0.00183004445059802	0.494242876118292
PLEKHH3	-0.714828	6.34065	-3.9281	0.000152099355985828	0.00183496803384036	0.49113510346054
DHCR24	-0.924334	5.51306805150087	-3.92779	0.000152268504247702	0.00183585187803936	0.490093793359653
ATP1A2	-1.31212	5.44238164565312	-3.9252	0.000153707147864606	0.00185086607107908	0.481284001004581
TMOD1	-1.25967	6.15446289411932	-3.92482	0.000153917339054118	0.00185134037086019	0.48000381157233
KCNK17	-0.855233	5.38054563801858	-3.92452	0.000154083792700956	0.00185190727875235	0.478991257856889
SDC2	-1.00051	6.35968861946455	-3.92307	0.000154896254086684	0.00185933773087377	0.474064727615659
HLA.DQA1	1.1786056829271	8.17478602987389	3.92006007029699	0.000156597391320073	0.00187857998384343	0.463833237295262
THBS4	1.64652406192187	7.05055894845342	3.91945099560559	0.000156943481090461	0.00188155284217781	0.461765381960167
SNORD14A	0.734107951887632	5.81354086665452	3.91855276586851	0.000157455207465593	0.00188634687800756	0.45871625926005
PNP	0.912269952594598	7.24828308474069	3.91840348396851	0.000157540408332502	0.00188634687800756	0.458209558634318
CRNDE	-0.585566	5.23857915007368	-3.9162	0.000158803772021898	0.00190028563695703	0.450728374025724
IMMP2L	-0.785739	5.67783210570095	-3.91496	0.00015951563065362	0.00190536813672561	0.44653935099123
ARHGEF6	0.618132026488269	7.83835368546218	3.91496151388038	0.000159517117077026	0.00190536813672561	0.446530623646753
OLFML2A	0.753417835598645	6.69788609246636	3.91494430080166	0.000159527061692842	0.00190536813672561	0.44647223721576
BCL11A	0.918709354016941	5.43928445101951	3.91467394455947	0.000159683333871621	0.0019060455799913	0.445555219131034
IER5L	-0.813889	5.74733165819396	-3.90955	0.000162674426501562	0.00193728755746745	0.42817525441383
MRPS17	-0.63636	6.48148	-3.90783	0.000163690925269429	0.00194660028273819	0.422341976960354
CD79A	1.16850614756256	6.04831431176578	3.90752112875187	0.000163871280276886	0.00194753540172642	0.421310802540418
HBG2	1.99416678179333	6.32829717892851	3.9053922396494	0.000165137836825378	0.00196137036219521	0.414101329117312
TMEM94	0.711058474310215	6.05076833880164	3.9046328603409	0.00016559187576398	0.00196554374046941	0.411530403231664
LAT2	0.571212959765456	5.77841077657383	3.90227350622002	0.000167010162530441	0.00198115029232207	0.4035450417492
WRAP53	-0.580684	4.95706846039842	-3.89934	0.000168791897157833	0.00199610232426428	0.393609573891336
RABGEF1	0.567123806571077	5.79324709200112	3.89370265546318	0.000172260515853292	0.00203210094672035	0.374566844055043
PNPLA7	0.933101952191814	6.71793289817792	3.89295482090271	0.000172726018814154	0.00203633765776835	0.372040658826679
SAMD4B	-0.766403	5.98646835439183	-3.89213	0.000173240587090295	0.00203953151958848	0.369256170900808
NTRK3	-0.618386	4.99163453300789	-3.89201	0.000173316503832156	0.00203953151958848	0.368846067004403
FAM129A	-0.753829	7.72147491973838	-3.89156	0.0001735944337641	0.00204019103093453	0.367346225032894
QPRT	0.898593441246155	6.03958879661474	3.89145278522922	0.000173664614770021	0.00204019103093453	0.366967877314294
C10orf88	-0.587669	5.23899422948426	-3.8913	0.000173759119666277	0.00204019103093453	0.366458641991186
TOMM22	-0.609011	6.97207635407322	-3.89124	0.000173798786767691	0.00204019103093453	0.366244980708628
PTH1R	-0.960774	6.03299137747566	-3.88989	0.000174648372777627	0.00204765324262122	0.361680554207854
BLVRA	-0.677101	7.38643610763356	-3.88879	0.000175339291534225	0.00205323919003931	0.357985025391508
PFKFB3	0.770661132270794	7.3708816617006	3.88815564736831	0.000175742024433058	0.00205544092840276	0.355837679261577
CHSY3	-1.00409	6.28080822851208	-3.88713	0.000176394144628832	0.00206180848172382	0.352371100827001
FER1L4	0.572331053776742	5.18389567016364	3.88551428244271	0.00017742332856391	0.00207130917602721	0.346926271891112
PPP1R3F	-0.589223	5.19334261829595	-3.88008	0.000180930330671561	0.00210327389862641	0.328608640552355
HIF1A	0.814974832847149	6.42437150148618	3.87862486383358	0.000181881110801008	0.00211304353604132	0.323704147489029
NSMF	-0.77035	6.93024862815445	-3.87845	0.00018199732160542	0.0021131114126485	0.323106458343785
FAM110B	-0.633729	5.21344638966077	-3.87765	0.00018252079374935	0.00211662211818598	0.320418920217488
ADAMTS8	-1.12826	5.56251875090282	-3.87744	0.000182659534189401	0.00211694881452195	0.319707919367934
SNORD14C	0.618641919000437	5.23275674597416	3.87663639509817	0.00018318747282228	0.00212178303366932	0.317007363602409
PTPRCAP	1.41571284340198	6.52943094608576	3.87334896774242	0.000185366848424133	0.00214149141878057	0.305941575454639
UBD	1.37704019996487	6.18823883289069	3.87279068570828	0.000185739403669858	0.00214226904979705	0.304063044448974
PHGDH	-0.665043	7.68970804269966	-3.87217	0.000186151526440538	0.00214370012517856	0.301989417533041
LUM	1.03260269027976	8.04580671666485	3.86721929741992	0.000189496636220422	0.00217658618691095	0.285327320712439
LSM7	-0.5682	7.25293009198442	-3.86693	0.000189692397458356	0.00217736849025041	0.284361422342165
IL18RAP	0.937676678584101	6.1317988334486	3.86611882665234	0.000190247288881068	0.0021811225107287	0.281628998232048
NPDC1	0.818241321339956	5.93399120523325	3.85841364790626	0.000195583077811537	0.00223492309599418	0.255756537138404
HLA.DOB	1.56847259210505	6.31217719022878	3.85833196318493	0.000195640400547699	0.00223492309599418	0.255482463610214
RGS11	0.566200837664113	5.54248937037791	3.85432964061356	0.000198468743762635	0.00226073913282518	0.242058966556529
CRYAB	-1.05358	8.16168617054426	-3.8543	0.000198490675978227	0.00226073913282518	0.241955629330626
DLL1	0.709126764656935	6.32465140589127	3.85076492215115	0.000201020604137833	0.00228683332550383	0.230111975988198
ZNF296	1.01914847699065	5.92341802423763	3.84856501044557	0.000202611010365897	0.00230219015101808	0.222743219578896
EPB41L3	0.734438406414249	7.0890141597433	3.8476182094524	0.000203299174514201	0.00230727089226372	0.219572818861357
PLCG2	0.812927186221739	7.51644818634744	3.84211525670343	0.000207343174254161	0.00234621301079798	0.201157581861923
CD8A	0.933185175223226	6.04045622561619	3.83603956135301	0.000211897029673946	0.00239238806954124	0.180848752480416
ZNF35	-0.568726	5.59734249943364	-3.836	0.000211923648069672	0.00239238806954124	0.180731339220593
TMEM238	0.813187600331211	6.04284811868623	3.8346912498453	0.000212920450281109	0.0024008097415089	0.176345122589185
CD19	1.98976071262359	6.48470929667071	3.83034125806134	0.000216254445794981	0.00243124346399924	0.161823416737796
ATF3	0.634328292803029	5.66797202132137	3.82793477117248	0.000218120161049361	0.0024464725269192	0.15379511050693
CNIH4	-0.606199	7.49878926283259	-3.82773	0.000218278659098301	0.00244681686598131	0.15311627266725
PAPLN	0.932109664272192	6.46177774991753	3.82585599979298	0.000219744129691129	0.00246180287130858	0.146863163505541
NPNT	-0.854974	5.46955706688451	-3.8247	0.000220655715197753	0.00246912584639169	0.142994617314391
PTPN13	0.664046730312274	5.53867429213411	3.82356771977925	0.000221545076824419	0.00247618332800953	0.139235866936407
CD48	1.05436523752681	7.27902294782096	3.81980674623658	0.000224535639102565	0.0025066818345526	0.126707271844824
ZNF358	-0.618556	7.2463685394509	-3.81559	0.000227937511834293	0.0025387385698542	0.11265829183949
TEPSIN	0.589963728466363	5.43573952095754	3.81068829512554	0.000231946555255079	0.00257291352660124	0.0963704674910995
LDOC1	-1.11282	6.49887008528795	-3.80691	0.000235086150512767	0.00260355130479077	0.0838118089654918
ATP13A1	0.973591430805902	6.94838170967067	3.80532902205093	0.00023641023800187	0.00261334319675739	0.0785659181754523
ZNF689	-0.589001	6.53841466582053	-3.80329	0.000238132080904009	0.00262934072721347	0.0717882609945875
SNHG5	-0.603241	8.01945576055915	-3.80253	0.00023877608263964	0.00263341410035631	0.0692659673425968
FAM129C	1.1957453062219	5.41368532392091	3.80160166299676	0.000239562776783804	0.00264056932890197	0.0661940883555374
AZIN2	0.64523876569316	5.07729401272393	3.79838460576486	0.000242315828045484	0.00266630968032117	0.0555234325823477
ATL1	-0.58159	6.1204746527797	-3.79428	0.000245872477965958	0.00269923994445884	0.041917474046965
ITPK1	-0.782412	6.33704051837949	-3.79237	0.000247544307152159	0.00271292690597323	0.035590256633701
SNORA10	0.757719956664792	5.6653931004331	3.78822658495545	0.000251207624352265	0.00274678536598999	0.02187525196811
ZFP36L2	0.9935474164491	6.87184023277139	3.78788849764353	0.00025150883898745	0.00274850926441423	0.0207565217998269
IER3	1.08841538697247	8.13091192743982	3.7848887341375	0.00025419652594069	0.00277471304769695	0.0108336303537735
PRPS2	-0.681212	6.18834337280298	-3.78434	0.000254688491443951	0.00277691677516281	0.00902875331788522
LRRC15	0.926599114786847	5.48647422550899	3.78359746051989	0.000255361852505701	0.00278267389190333	0.0065640751419922
S100A4	-1.47826	8.0592471256493	-3.78274	0.00025613929171968	0.00278797207462478	0.00372657507989693
TMC6	0.79923313637863	6.34501452654156	3.77548834586329	0.000262796960514726	0.00285257730775681	-0.0202232
GJB2	0.919934837220108	5.57261732934009	3.77522353718071	0.000263043195438249	0.00285257730775681	-0.0210972
COX17	-0.815703	7.6171041748359	-3.77392	0.000264262420285773	0.0028617467753345	-0.0254127
GLIPR1	-0.893764	6.76963362375958	-3.77306	0.000265064557109353	0.00286718983639304	-0.0282411
NELL2	0.94901497689528	5.38411289144685	3.77234884612484	0.000265730407291232	0.0028721811701502	-0.0305823
EMC1	-0.584666	6.27631901802127	-3.77225	0.000265826022851047	0.0028721811701502	-0.030918
CCL2	0.811855570666131	8.83801048610167	3.76990548823863	0.000268034912530141	0.00289115292129695	-0.0386399
JAK1	1.22312112094664	6.34940791559651	3.76745666773605	0.00027036362203409	0.0029097143943028	-0.0467115
SMAD6	-0.753315	6.22176273019148	-3.76293	0.000274722052470865	0.00294998789490027	-0.0616319
PRF1	0.794088381829365	5.72568153654355	3.76162509244331	0.000275986831410589	0.00295693557593012	-0.065917
RNF170	-0.66811	5.22530719877005	-3.76143	0.000276180024455173	0.00295735053032369	-0.0665698
SBSPON	-1.39646	6.54704695359637	-3.75773	0.000279803112854895	0.00298779163341875	-0.0787279
EDNRA	-0.804864	6.58347557238624	-3.75639	0.000281131665465088	0.00299641064390401	-0.0831464
TAOK1	-0.846196	5.99138782419918	-3.75587	0.00028164042859219	0.00299904763394108	-0.0848329
RAB9B	-0.799031	5.31726491015997	-3.75513	0.000282382520707769	0.00300527834434183	-0.0872873
ZBTB40	-0.949928	6.0329261061664	-3.75435	0.000283153492523779	0.00301013701713507	-0.0898304
LPXN	0.773900522743138	7.75323952967818	3.75307834122002	0.000284429379132955	0.00302202269305192	-0.0940237
C2CD4B	0.756743481246964	5.41804578823413	3.75150933525227	0.000286005676488352	0.00303540170845121	-0.0991782
FIGNL2	0.62715257437307	5.34668548672925	3.75065200817014	0.000286870490415345	0.00304271038609159	-0.101994
THUMPD2	-0.816902	6.11736	-3.74926	0.000288281362094181	0.00305109726846611	-0.106569
NAGLU	-0.633683	6.76704864605784	-3.74795	0.000289612169354539	0.00306179712560023	-0.110865
NOTCH3	-0.610158	7.78423324372857	-3.74738	0.000290189630886332	0.00306620898065657	-0.112722
CENPV	-0.724721	5.76190033715321	-3.74594	0.000291671581027102	0.00308016772771368	-0.117472
RPL39	-0.933051	8.45718866380817	-3.74357	0.000294115094643967	0.00309913461863147	-0.125252
GZMK	1.12772678562617	6.80707672419192	3.74315073489219	0.000294543954187566	0.0031002410922898	-0.12661
FCER1A	1.14891935554026	6.42625284204566	3.73902770418628	0.000298844248518048	0.00313344577334422	-0.140124
ANO1	-0.877796	6.50392228475548	-3.73807	0.000299855101402633	0.00313824808358791	-0.143272
OS9	0.783751428137256	6.55655145112229	3.7379691432586	0.000299957902066535	0.00313824808358791	-0.143592
ETV3	0.798995384797836	5.42130272729235	3.73530959481044	0.000302773281571786	0.00316424522323877	-0.152301
FAM30A	1.29608732081032	5.48237644919358	3.73510100084487	0.000302995155686845	0.00316463494710538	-0.152984
NLRC5	0.750286299653834	5.18638415699995	3.7332747932939	0.000304944232433047	0.00317999034540475	-0.158962
LEPROT	-0.867454	7.53448627942878	-3.73277	0.000305485891902014	0.00318217240824589	-0.160616
CRYBG1	0.582263392676063	5.5897093610427	3.73011671220944	0.000308342917129738	0.00320321947442538	-0.169293
FAP	0.975050460659874	6.80264877973432	3.72893777888582	0.000309620863927626	0.00321126818025912	-0.173148
RELB	0.703796217041963	5.94117980996018	3.72275414224442	0.000316406609123382	0.00326396602277816	-0.193353
CPLX1	0.879196733418376	5.97878042133353	3.7209538477411	0.000318408582774808	0.00328284907151668	-0.199231
MZB1	1.73215193554266	7.43403909362018	3.71995557778634	0.000319523860447287	0.00329080356757599	-0.202489
SLC36A4	-0.830301	5.54375150510636	-3.7197	0.000319808207538079	0.0032919612588839	-0.203318
TRIM32	-0.662987	5.48189237516794	-3.71863	0.000321011004902411	0.00330256673823834	-0.206816
SCRG1	-1.49046	7.06986679943269	-3.71734	0.000322460929866259	0.00331392214880268	-0.211015
GPX3	-0.585529	8.62068630779634	-3.71511	0.000324994241053917	0.00333280114580519	-0.218306
ATP5PF	-0.649908	7.48944567756904	-3.71451	0.000325676842117619	0.0033362272975837	-0.220261
CERCAM	0.78655245217714	6.47528451869006	3.71090024923112	0.00032981132783807	0.00336956653297102	-0.232014
PPP1R3C	-1.4317	6.92038904884894	-3.70629	0.000335163549177752	0.00341331984710492	-0.247009
KLHL6	0.895233223047341	5.81082545694686	3.70310330989766	0.000338920251306712	0.00344425006980802	-0.257391
CDH2	-0.951933	6.70109268742856	-3.70208	0.000340130411073021	0.00345288274146557	-0.260711
USP18	-0.689206	5.30497889577291	-3.70176	0.000340510599203892	0.00345491040400515	-0.261751
PTGS2	1.19435142956188	7.05681823536933	3.70040828499117	0.000342123899199449	0.00346760411544343	-0.266153
NFXL1	-0.599164	5.44422222789809	-3.70006	0.000342540803600427	0.00346999271202845	-0.267288
NTF3	-0.92036	5.60961026823134	-3.69892	0.000343907183284304	0.00348015165494783	-0.270995
ALPK2	1.26892667468312	5.88335940861854	3.68904094429925	0.000355955375252294	0.00357937059589308	-0.303058
HEY2	-0.903831	6.32148141840711	-3.68578	0.000360021981663713	0.00360903099473773	-0.313633
FAM241B	-0.735889	5.3318755414811	-3.68577	0.000360035997072447	0.00360903099473773	-0.313669
TMEM123	0.714622837696916	7.62879010904757	3.68145926712931	0.000365473571221685	0.00365779246973883	-0.327623
ZCCHC6	-1.02035	5.79300770869082	-3.68031	0.00036694177178898	0.00366865125988084	-0.331355
IRF8	0.844815381236306	7.82927508927798	3.67618009741136	0.000372243121283686	0.0037100295679841	-0.344705
AKR1C3	-0.718296	7.6111401592677	-3.67331	0.000375971027879456	0.00374328720737393	-0.353979
DCANP1	0.684132553078923	5.21374216205647	3.67187728634891	0.000377848420040056	0.00375807057147372	-0.358614
PLAGL2	0.572697215535848	5.97436390332421	3.6715341163752	0.000378298897630607	0.0037605974527703	-0.359723
DYNLL2	-0.57957	6.16370641771561	-3.67021	0.000380043965772074	0.00377402581362662	-0.364005
TMEM200A	0.667568577254449	6.37621224465614	3.6693205985881	0.000381216825460351	0.00377754335190764	-0.366872
DDX60	0.72362780995063	5.77479451983083	3.66833960961302	0.000382516805558996	0.00378484070244575	-0.37004
ADM2	0.65127660202148	5.18619078800833	3.66776210830384	0.000383284058129578	0.00378852127053167	-0.371904
SHC4	-0.970399	5.16740565683923	-3.66776	0.00038328453468191	0.00378852127053167	-0.371906
CSRP2	-1.09153	6.88248613599336	-3.66597	0.000385679013482574	0.00380800760347835	-0.3777
PBX4	0.888836779302946	5.56943768508465	3.66339912293628	0.000389127911910339	0.00383242952748732	-0.385983
PRUNE2	-0.888374	5.82811663489655	-3.66162	0.000391538572966287	0.00385022985003211	-0.391728
KCTD20	-0.634192	6.74890380806437	-3.66006	0.000393654710635629	0.00386508363581013	-0.396742
SNTA1	-0.687778	6.15546980161056	-3.65939	0.000394573345444673	0.00387211751506085	-0.398911
BBX	-0.620494	7.0896472503178	-3.65576	0.000399565566609813	0.00391308559504424	-0.410605
NAB2	-0.599213	5.81748190118267	-3.6551	0.000400484523932917	0.00391807700317815	-0.412742
SNF8	-0.823158	6.84371532134533	-3.65401	0.000401991546979706	0.00393081213405182	-0.416236
CYGB	0.871138172804454	6.93716153480473	3.64950951480451	0.00040829918260572	0.00398232101384061	-0.430715
PTPN22	0.684421733583454	5.46307378812097	3.64868430330811	0.000409465895857794	0.00398963564483121	-0.433368
LCN6	-0.738685	4.88505395596609	-3.64842	0.000409844388759623	0.00399129230274249	-0.434228
FGFRL1	-0.610684	5.58658884720683	-3.64555	0.000413926972410638	0.00402302519277962	-0.443445
PDIA6	0.794597470580781	6.58531942025138	3.64193518457714	0.000419127261593398	0.00406927512701176	-0.455053
PLAC8	1.23018407566439	5.79784175737858	3.64122770742323	0.000420152422961323	0.00407303204557847	-0.457324
SPEG	-0.597184	5.25690535580927	-3.63531	0.000428820799014821	0.00414866246484981	-0.476309
PDCL3P4	0.643253560387672	5.10326597067545	3.63308238513996	0.000432127621986623	0.00417643384682276	-0.483449
LRCH4	0.745457031508995	6.7250872652701	3.63206005154154	0.000433653273221914	0.0041869518754951	-0.486725
ID1	-0.604922	6.06961758346639	-3.63095	0.000435310917317611	0.00419975661656509	-0.490271
TMEM154	0.832076544109852	5.90576223958125	3.63088161844361	0.000435418201393592	0.00419975661656509	-0.4905
CKS1B	-0.589279	6.56853192338383	-3.62928	0.000437827524085068	0.00421026909901191	-0.495629
TMEM47	-1.10073	7.55897082217953	-3.62771	0.000440202997377503	0.00422674352446824	-0.500658
HBG1	1.88258353464533	6.21604453920289	3.62705560154349	0.000441195383136696	0.00423414877470435	-0.50275
LACTB2	-0.718777	5.67158142879947	-3.62637	0.000442245720265547	0.00423785613623832	-0.50496
F8A1	0.677335874378065	6.24559015130551	3.62535513590048	0.000443786261939	0.00424867570062066	-0.508192
TIGD7	-0.588497	5.44596913214433	-3.62436	0.000445311061708084	0.00426083237754272	-0.511379
AVEN	-0.788354	5.84387779486903	-3.62262	0.000447984166788163	0.00427999244377554	-0.51694
TTI2	-0.619117	6.10428714644224	-3.62158	0.000449592078517574	0.00429321193780422	-0.520269
KLHL3	0.675988106361919	6.87460080892814	3.61968923203439	0.000452523309748415	0.004316896506449	-0.526307
SHROOM3	-1.2496	6.05730395060334	-3.61923	0.000453244148412656	0.00431948279247414	-0.527786
ZNF343	-0.658204	5.35102654765062	-3.61738	0.000456125813032376	0.00434044970989954	-0.533674
UQCRH	-0.696672	7.14921981923194	-3.61685	0.000456967887877485	0.00434491406544339	-0.535388
AKAP12	0.609234563147883	5.69899775808693	3.61545368524122	0.000459160745234206	0.00436155401448274	-0.539836
EVI5	0.570387600367112	7.47281	3.61349352015676	0.00046226356092371	0.00438577707504725	-0.546092
CPED1	-1.14451	7.23443669183171	-3.60825	0.000470656878461862	0.00444979275195952	-0.562806
PATL2	0.702724859818072	5.16337079180352	3.60597968082576	0.000474342224351863	0.00447821839143336	-0.57005
ACOT13	-0.570803	6.40166168589985	-3.60514	0.000475716170233461	0.00448672994841864	-0.572737
NXF1	0.613989924616786	7.42414856464263	3.59970623356175	0.000484654995090156	0.00454862967450791	-0.590024
CYTH1	0.584978918600724	7.45002959944231	3.59939829541095	0.000485166627538865	0.00455120051487462	-0.591004
LCP2	0.686515856842538	5.31643019158856	3.59647738549618	0.000490045120882243	0.00459471296983909	-0.600293
RPL24	-0.590475	8.80141668916644	-3.59327	0.000495447135656038	0.00463628096738539	-0.610472
LEFTY2	-0.792389	5.48633616425124	-3.59309	0.000495768693917825	0.00463702365107508	-0.611074
POLR3F	-0.751548	6.03917872965693	-3.59027	0.000500569910293804	0.00467507878170008	-0.620021
CCL8	0.825164051622888	7.90244137892381	3.58878751127239	0.000503111484072626	0.00468984074675997	-0.624722
NDFIP1	-0.619424	6.15810261840525	-3.58636	0.000507308847797025	0.00472419027233552	-0.632434
EID1	-0.583011	5.67147131062226	-3.5813	0.000516155516833833	0.0047902634635485	-0.648479
CRABP2	0.869097198128039	6.1916355601649	3.58006064428196	0.00051833868789801	0.00480586562638998	-0.652396
WFS1	-0.788854	7.23294918524801	-3.57676	0.000524211382462025	0.00485326456896418	-0.662851
SNIP1	-0.666467	6.21274926173455	-3.5762	0.000525204670859196	0.00486011050182222	-0.664607
CD24	0.796171085163977	5.63749414659257	3.57552077868622	0.000526431364290541	0.00486440873586231	-0.666772
DUSP3	-0.664093	8.30925812485122	-3.57506	0.000527260925788154	0.00486894878842171	-0.668233
MAP1B	-0.899947	6.01704529062164	-3.57382	0.000529486438489364	0.00487752798936779	-0.672141
COPRS	-0.915099	6.92987919284951	-3.57264	0.000531634284952942	0.00488834284493754	-0.675897
COL3A1	0.69687332158759	8.97380194508197	3.57248598315435	0.000531907557580304	0.00488834284493754	-0.676374
INSIG1	0.584707379550578	6.08228067639188	3.56692257880485	0.000542086602235452	0.00495883663706973	-0.693959
SLC12A8	0.898437074590118	5.94864584336446	3.56351480207507	0.000548412208974656	0.00500471885273059	-0.70472
E2F2	0.753022621364842	5.79466784746028	3.56310545067227	0.000549176731768286	0.00500930810216084	-0.706012
USF1	-0.775599	5.33856011459693	-3.5627	0.000549935978695402	0.00501384488004865	-0.707294
TNS1	-0.720571	6.40732679678052	-3.56203	0.00055119433109776	0.00502292558933732	-0.709414
SIDT1	0.66919783249208	5.0864307197418	3.55806961561815	0.000558664627030677	0.00507168940214762	-0.721898
RNA18SN5	-1.71054	6.09532745641864	-3.55734	0.000560059830403881	0.00507470300527412	-0.724212
SPTBN1	0.698444912448002	5.98175160625762	3.55715717174829	0.000560400222817874	0.00507470300527412	-0.724775
MAGI2.AS3	-0.622419	5.52392663028301	-3.55542	0.000563713062984164	0.00509204731640524	-0.730241
NUP210	1.03191505197907	6.04390541467363	3.55214063599313	0.000570033691552888	0.00513110722072007	-0.740579
CD3D	1.1586726226733	6.80901782635888	3.54687015968554	0.000580323138937802	0.0052163693981705	-0.757165
RAPGEF4	0.578173237560547	5.20110523269012	3.54455492867353	0.000584898331835048	0.0052525625991153	-0.764445
SMG8	-0.590287	5.93458361842931	-3.54389	0.000586224536153004	0.00526200420496269	-0.766544
BAMBI	-1.1062	6.36793256602105	-3.53506	0.000604014648064016	0.00539304974098518	-0.794252
SLC47A1	-1.05019	5.59704205607091	-3.53497	0.000604204099781323	0.00539304974098518	-0.794542
CXCR5	0.768650347309591	5.1417897812126	3.53368516612816	0.000606837274293895	0.00540395649006089	-0.798572
LAMP3	0.601883874270887	5.46606514272775	3.53129645490439	0.000611761506754412	0.0054398768747158	-0.806061
GAB3	0.569316483760312	5.51237046688775	3.53023808776015	0.000613955320630632	0.00545272570194378	-0.809377
COX5B	-0.643432	8.17874927726881	-3.53021	0.000614022595497274	0.00545272570194378	-0.809479
CD79B	1.2626467617022	6.50703352774417	3.52356125445195	0.000627967304967386	0.00555851226116763	-0.830283
RNF144A	0.68370421183112	6.4341643307866	3.52341760725898	0.00062827205193068	0.00555863988274713	-0.830733
CRISPLD2	1.05818003956402	8.05541581173237	3.51954713526202	0.000636535958202564	0.00561359624861644	-0.842837
LIMS2	-0.958397	6.49746602299494	-3.519	0.000637705267810849	0.00562131908724978	-0.844537
NR2F1	1.02057891788654	6.14947545942254	3.51658977668083	0.000642919246532428	0.00565534207682214	-0.852078
FAM212A	-0.741605	5.85057170699331	-3.51656	0.000642991396131811	0.00565534207682214	-0.852182
MRPL27	-0.751674	6.69362761351961	-3.51648	0.000643152830783942	0.00565534207682214	-0.852415
COX6B1	-1.30795	7.35128089673535	-3.51631	0.000643526432782656	0.00565534207682214	-0.852953
MBNL1.AS1	-0.818352	5.29601574050702	-3.51626	0.000643632632685441	0.00565534207682214	-0.853105
DAXX	0.614672142280467	6.05590282451191	3.51161805907571	0.000653786666931975	0.00572878696799981	-0.867601
TBX2	-0.790292	6.08546685022782	-3.51123	0.000654638043347239	0.00573362304571191	-0.868806
SOST	-0.578693	4.7051690167945	-3.5105	0.000656247086415326	0.00574051634673393	-0.871079
PTGER4	0.59236240907293	7.39751549708663	3.50356414551233	0.00067175965530372	0.00584348494340982	-0.89271
MYO9A	-0.636636	6.3608490522127	-3.50201	0.000675284022445856	0.00587147497445429	-0.897554
SP140	0.66390233327935	5.44506620946893	3.50020270001684	0.000679397925695526	0.00590440266173627	-0.903176
PEG3	-0.757678	5.71817077698611	-3.49956	0.000680859721200716	0.00590922040893423	-0.905165
MED28	-0.627635	6.46630332527466	-3.49939	0.000681260486687066	0.00591001960947466	-0.90571
CDS2	-0.692372	6.26079911911285	-3.49616	0.000688693302350355	0.00596369152727268	-0.915753
CBLN4	0.777989296172261	5.05605358686687	3.49337552507525	0.000695164119924478	0.00600072688912266	-0.924408
EPSTI1	0.771326648385451	6.92741309844456	3.4922969146851	0.000697686306931197	0.00601978460230045	-0.92776
CMAHP	0.744063953758407	6.38832305509686	3.49156737618289	0.000699397121914617	0.00603182761089065	-0.930026
ZFR	-0.609484	7.07820411119891	-3.48688	0.000710492138988244	0.00610003699240759	-0.94459
G0S2	1.33582033060872	5.78592110512111	3.48612684292423	0.000712280752508269	0.00610991365928464	-0.946916
OVGP1	0.64829119472788	6.08465359540802	3.48249474623564	0.000721005971757921	0.00616266979253445	-0.95818
PLEKHG3	-0.727605	6.29050109784583	-3.47932	0.000728711057784287	0.00620912412654115	-0.968013
CCL3	1.11334942142247	6.6014790419051	3.47508750814987	0.000739113026494174	0.00627466215231719	-0.981122
MED1	-0.738221	6.23099207176777	-3.47354	0.000742956877060888	0.00629131020265713	-0.985919
SEL1L3	0.984077651497588	7.42661293179267	3.47164287729128	0.000747678568225184	0.00632569768768863	-0.991778
SPIB	1.05175169468058	5.37729428095885	3.47131123961828	0.000748508145104381	0.00632991914583413	-0.992804
E2F5	0.861374229603381	5.74137110438687	3.46935016044853	0.000753431441371418	0.00636312235399081	-0.998866
SLC22A23	0.586361627614501	5.85288533365224	3.46882922553262	0.000754744366951762	0.00636578662980548	-1.00048
IFNA8	0.892048074560297	5.15715022575876	3.46725027992498	0.000758736996509298	0.00639313709117464	-1.00535
STX8	-0.719858	6.49339971708672	-3.4652	0.000763945783880094	0.00642358628817228	-1.01168
PTGDS	0.870467816862533	8.20233648269476	3.46489034155328	0.000764741588495748	0.00642745498390675	-1.01264
DMAC1	-0.657267	6.04351914276723	-3.46191	0.00077238311574634	0.0064831421017446	-1.02183
IRF4	0.923539871435058	5.62922918679567	3.45837070809368	0.000781563405793447	0.00655158185959778	-1.03276
NDNF	-0.604129	4.76243014320255	-3.45683	0.000785580821864256	0.00658039148994273	-1.0375
APOBEC3G	0.743198321469005	5.79002552832387	3.45308033438466	0.000795468854718351	0.00664668758639668	-1.04906
PACSIN1	0.607302586902647	5.02720388355067	3.4527478709002	0.000796350446364809	0.00664668758639668	-1.05008
GON7	-0.772554	5.80434377214435	-3.44914	0.00080596456127602	0.00672081772220848	-1.06117
PPP1R16B	0.645794351572502	6.68546390635913	3.44543278774166	0.000815982057787291	0.00677437950703367	-1.07258
PVRIG	1.06553862852103	5.63263284470296	3.44081606594709	0.000828605442689414	0.00687071451092747	-1.08677
PKD1	-0.689124	6.17025150372327	-3.43883	0.00083409642853856	0.0068983197498053	-1.09287
ULK3	0.587689856406631	5.42087927780918	3.43497078904147	0.000844851638557083	0.00696620562954948	-1.1047
TMEM241	-0.65655	5.08014	-3.43096	0.000856179065033952	0.00703908923227044	-1.117
PEBP1	-0.861987	7.77284645561407	-3.42687	0.000867875883355635	0.00711915937197391	-1.12953
CES1	-0.692636	5.76151677045685	-3.42661	0.000868607348424269	0.00711915937197391	-1.13031
CTLA4	0.619903144405104	5.18020000451604	3.42333128495331	0.00087809831181281	0.00718464541793506	-1.14034
AOC3	-0.579715	5.56053976788955	-3.42303	0.000878988617181916	0.00718578824276899	-1.14128
RPL10A	-0.809832	7.96027682225786	-3.4169	0.000896994870123368	0.00730181283307058	-1.16
IFI16	0.840689961773652	7.57719982731002	3.41611357993374	0.000899328457116139	0.00731769767953489	-1.1624
GNG12	-0.731762	5.39024268382868	-3.41587	0.000900041042353953	0.00731882668267725	-1.16313
KLF2	0.632172620683654	9.11395118288825	3.41254597845068	0.000909999468115368	0.00737631236940594	-1.17328
SLMAP	-0.872998	7.68632747157121	-3.40915	0.000920268788894855	0.00743123839400291	-1.18364
HSPB8	-1.03226	6.92147251172778	-3.40716	0.000926342651851317	0.00747398078902036	-1.18971
TUBB3	0.917432332579533	6.24691432289507	3.4031627205659	0.000938636411571223	0.00754772479460001	-1.20187
FLNC	-1.2744	7.56037686471408	-3.40297	0.000939219794976444	0.00754857160951391	-1.20245
ZNF791	-0.651295	5.94058806766355	-3.40287	0.000939530248901684	0.00754857160951391	-1.20275
SSFA2	0.736325323579308	5.48501250759175	3.40185718012705	0.0009426872596094	0.00756509882718752	-1.20584
HLA.H	0.736474718064978	8.54202051465634	3.39976081714854	0.000949226255266752	0.00760731933166062	-1.21222
LAMP5	0.999140664131331	5.48953559985185	3.39822659067119	0.000954038803015158	0.00763949264848524	-1.21689
SLC38A2	-0.615199	8.12275769829778	-3.39718	0.000957326560504894	0.00765621316935117	-1.22006
MYOM1	-1.03867	6.7522083253533	-3.39618	0.00096050892799633	0.00766565399558889	-1.22312
FZD2	-0.774086	5.89318968564441	-3.39344	0.000969196821957755	0.00771569328615517	-1.23143
ADH1B	-1.09858	6.35428827756568	-3.39304	0.00097047176815891	0.00771942354514769	-1.23264
ITGAM	0.784217430412327	6.95654708669699	3.39081930148593	0.000977598049166971	0.00774714083168494	-1.23939
KCNMB1	-1.1284	7.43774850893545	-3.38998	0.000980314894204013	0.00776224522929282	-1.24194
HERPUD1	0.637530291549865	7.84084629449144	3.38652186912951	0.000991515525868909	0.00783796707608841	-1.25242
PCOLCE2	-0.92758	6.99677886185207	-3.38635	0.000992062894715718	0.00783905744210778	-1.25293
MIR600HG	1.07060713141818	5.72592140405924	3.38082424289189	0.0010102545422557	0.0079499573327514	-1.26968
GSTM2	0.590954721575572	5.50038820201069	3.3807	0.00101066521194594	0.0079499573327514	-1.27006
RAB5C	-0.807716	6.30456798905968	-3.37943	0.00101488042075467	0.0079798359489811	-1.27389
EVA1C	-0.698629	6.66679655713145	-3.37864	0.00101751449205551	0.00799070240561721	-1.27628
TRPC1	-0.827571	6.01529808101097	-3.37775	0.00102050233406825	0.00800103918430415	-1.27898
H19	0.874206801495549	7.84504059940238	3.37650874938418	0.00102466853736491	0.00802892964380345	-1.28274
CD52	1.03386608976426	7.62735917956795	3.37639499927719	0.00102505106724647	0.00802892964380345	-1.28308
GK2	0.638237198084825	4.92282398421835	3.37311795639026	0.00103612914276733	0.00808779276686875	-1.29299
COX14	-0.62767	6.68760079239237	-3.37309	0.00103621412603829	0.00808779276686875	-1.29307
FRG1BP	-0.62967	6.7923029151352	-3.37169	0.00104098290344892	0.00812170279927999	-1.2973
TNF	0.726820216576007	5.47133130341342	3.36923545705658	0.00104939935380619	0.00817191034794243	-1.30472
PLEK	0.75749536156186	7.77851241218955	3.36906689740404	0.00104997907949119	0.00817191034794243	-1.30523
TRAF3IP3	1.09132985918404	5.96184299634164	3.36861829139531	0.00105152343040153	0.00817728172155468	-1.30658
PSD4	0.823072919099523	6.11335610752087	3.36799243539551	0.00105368153497823	0.00819073758371629	-1.30847
KPNA4	-0.643878	7.34971741306501	-3.365	0.00106406381056261	0.00824466439378059	-1.3175
SCO2	0.638660242778428	7.54523987051207	3.36077871038581	0.00107885803668398	0.00834578423044503	-1.33022
MMP9	1.36293827990385	8.18581799187892	3.36051704844178	0.00107978177780136	0.00834955650960615	-1.33101
HSPA2	-0.780329	6.09272571346853	-3.35808	0.00108841002629827	0.0084027009530269	-1.33834
MAOA	-1.08199	7.33995479019539	-3.35578	0.00109662230362995	0.00844991859445924	-1.34527
HADH	-0.620462	7.39762866064812	-3.35551	0.00109759782525904	0.00845318099855571	-1.34609
FCRL2	0.810549416895541	5.29646542546055	3.3551855451088	0.0010987658142445	0.00845877373523326	-1.34707
HLA.A	0.668312501028266	8.47903512484146	3.35156674992663	0.0011118291960807	0.00853531747720972	-1.35795
SLC39A14	-0.778908	6.96183124865675	-3.35115	0.00111334184346354	0.00854350418234589	-1.3592
SERPINE2	0.716275843544667	9.00731657681985	3.34811106668069	0.00112443956729378	0.00860796479624416	-1.36833
ARHGEF17	-0.75902	6.34091438087278	-3.34636	0.00113086986026308	0.00864732526630524	-1.37358
IGFBP6	-0.757772	8.10909097993473	-3.34408	0.00113931316692538	0.00869401749460074	-1.38043
SORT1	-0.670066	7.27947883579147	-3.34034	0.00115327067433203	0.00877915228311816	-1.39164
MRPL12	-0.72687	5.85010155009401	-3.34024	0.00115367947061137	0.00877915228311816	-1.39197
GEM	0.89826795881136	6.49426657155228	3.33981219212856	0.00115527333027815	0.00878429832466461	-1.39324
NUPR1	-0.888869	7.16762563184356	-3.33667	0.00116714857811955	0.00886755026852255	-1.40265
PERP	-0.704427	5.69881353496384	-3.33492	0.00117382090315639	0.00891117169382723	-1.4079
MRPL19	-0.768409	5.97245155272732	-3.33387	0.00117784411591196	0.00893817021135572	-1.41105
CR2	1.33471046625513	5.61372015179761	3.33187402652564	0.00118550686846466	0.00898563519541742	-1.41701
FCGR3B	0.837790312418233	5.8333058520591	3.33068949072408	0.00119008138270847	0.00901317173787041	-1.42056
LARP6	-0.75842	6.30101291080859	-3.33054	0.0011906436841511	0.00901386475949265	-1.42099
NNMT	-0.674621	7.96413438630684	-3.32858	0.00119827303770171	0.00906445499005806	-1.42687
MRPL38	-0.722883	6.70175713725489	-3.32706	0.00120419958361005	0.00909850245769455	-1.43141
SLC2A14	1.04428451688958	5.38332716012894	3.32328865623607	0.00121903891062394	0.00918886574126217	-1.44268
HLA.DPA1	0.673566118607017	9.03803076095518	3.32155566557983	0.0012259143564548	0.00922841518884476	-1.44785
FAM214A	0.649062447212194	6.50218174137785	3.32148041177445	0.00122621373866192	0.00922841518884476	-1.44807
RB1	0.647156520942641	5.52608339647736	3.32110361023492	0.00122771379820637	0.0092324463395362	-1.4492
CSF3R	0.773930785635044	6.0714042876696	3.31948378182926	0.00123418198424586	0.00926652873347894	-1.45403
RPS25	-0.655626	8.84212183996186	-3.31932	0.00123483832309647	0.00926782223990791	-1.45452
MYOZ1	-0.664363	5.17686506530833	-3.31861	0.00123768306242597	0.00928146844051975	-1.45664
PARVG	0.765163792770956	7.1200295839721	3.31850375145382	0.00123811085328985	0.00928146844051975	-1.45695
HSH2D	0.972184580218268	5.46536798284711	3.31806060578001	0.00123989123392328	0.00928901153826176	-1.45828
GM2A	0.718957621044693	6.00385442004289	3.31477952760965	0.00125314805938897	0.0093685172764784	-1.46806
SCARA3	-0.733457	5.59953893689633	-3.31363	0.00125782503261914	0.00939254090060054	-1.47148
ITGA1	-0.904469	5.94968817336017	-3.31321	0.00125953465751962	0.00939791525832841	-1.47273
TTC37	-0.601748	6.77623948286252	-3.31084	0.00126923596465139	0.00944560785043127	-1.47979
SYDE1	-0.616697	6.45896451941711	-3.30928	0.00127566733596786	0.0094850201221129	-1.48443
HDC	0.871042741695968	6.07287473385372	3.30428434750951	0.00129644921954221	0.00960968515577049	-1.49929
CCDC9B	-0.618794	7.10070303237304	-3.30286	0.00130245245649449	0.00964298326838499	-1.50354
PDLIM3	-0.830424	7.5445319173857	-3.30069	0.00131157842699451	0.00969555234101814	-1.50995
LAMB2	-0.633117	7.65779364787696	-3.30037	0.00131295532412412	0.00970198480728694	-1.51092
HOXD12	0.773271593696597	5.07297026818876	3.29956115670435	0.0013163896707309	0.00972360981319975	-1.51332
FHL1	-0.897035	8.08813007153143	-3.29745	0.00132540784526587	0.00977137412609179	-1.51959
INMT	-0.72778	7.57764075010868	-3.29725	0.00132624508373837	0.00977378305360076	-1.52017
LRRC8C	0.594498634644582	5.37457463215691	3.29651117695906	0.00132941823785064	0.00978625023750398	-1.52237
STAMBPL1	0.885606248071689	6.25472214686999	3.29630210226336	0.00133031574414703	0.00978625023750398	-1.52299
SPATA20	0.605690347591787	7.09955504088828	3.29359051594867	0.00134200738885603	0.00984824586701322	-1.53103
BHLHE22	0.75987486197009	5.97815705572535	3.29020016035894	0.00135676094723724	0.00994127252039964	-1.54108
CYSLTR1	0.659285303639709	5.55426981636163	3.28926910516516	0.00136083902432934	0.00996352732688703	-1.54383
SLC41A1	-0.632472	5.69648129876142	-3.28828	0.00136516519287846	0.00999138103319995	-1.54675
PTCHD1	-0.869007	4.97719846000799	-3.28813	0.00136583065050542	0.00999243165249396	-1.5472
NBPF9	-0.950909	8.29698188584484	-3.28661	0.00137255745188605	0.0100301469365688	-1.55171
GALM	-0.674761	6.11976766358576	-3.28443	0.00138222252021546	0.0100892231689078	-1.55815
NBPF10	-0.882815	8.0878952470187	-3.28203	0.00139294287345931	0.0101558584368819	-1.56525
FCRL5	0.619646199947684	5.2638105935056	3.27959881968028	0.00140387876183387	0.0102239112872085	-1.57243
SNTB2	-0.5785	6.29620731123744	-3.27931	0.00140518845796454	0.0102295582571061	-1.57329
RRAGD	-0.850645	6.69772743903523	-3.27617	0.00141943584960439	0.0103175849569194	-1.58255
ARHGAP15	0.639022026229489	7.19155248703187	3.2753848632478	0.00142302923337866	0.010331936936772	-1.58487
LRP1	-0.76134	6.67673373540831	-3.27175	0.00143972897359795	0.0104176307363969	-1.59559
VANGL2	0.575779558607977	5.19056868195624	3.2681826083717	0.00145632656455576	0.0105099240124329	-1.60611
FCRLB	0.673270662394403	5.79241510186964	3.2658254165295	0.00146738149688753	0.0105777432753797	-1.61305
LRP10	-0.67767	7.82680221689916	-3.26495	0.00147149685151005	0.0105966214427544	-1.61562
WSB2	-0.712017	6.63756558816629	-3.2648	0.00147221945653917	0.0105966592913154	-1.61607
SMOC2	-0.754867	7.76553715966811	-3.26424	0.00147486017094485	0.0106116771262345	-1.61772
CBX4	0.567272105404062	6.33372091632163	3.26374918519345	0.00147718366560291	0.0106244021268344	-1.61916
EDEM1	0.571559058629079	6.54821956533115	3.2617062188638	0.00148688847769693	0.0106781570870163	-1.62517
PLBD2	-0.734389	5.90550316427355	-3.26102	0.00149015096358152	0.0106975741840014	-1.62718
ADIRF	-0.573115	9.10179949720841	-3.25772	0.00150598199203871	0.0107788901755414	-1.63688
NCF1	0.82355652248476	5.49855871623315	3.25442687280501	0.001521954339448	0.010881007387256	-1.64656
ZNF12	-0.646078	5.59761223257448	-3.25429	0.00152262090948608	0.0108817095681301	-1.64696
ZNF25	-0.701466	6.85209640741201	-3.25272	0.00153027647366413	0.0109241884283271	-1.65156
EPHB6	-0.656797	5.29235136855782	-3.25117	0.00153787433804564	0.0109620782115494	-1.6561
ADGRL2	-0.78124	6.50756438117199	-3.24948	0.00154623219061856	0.0110052645061646	-1.66108
POP7	-0.676729	5.63465174976364	-3.24902	0.00154850142032699	0.011013227412177	-1.66242
CHMP1B	0.613987319867649	7.40658080050404	3.24712142729751	0.00155792131761643	0.0110555824859467	-1.66798
CDH13	-0.962379	6.30221161877167	-3.24441	0.00157147209236293	0.0111311153090569	-1.67593
MXD1	0.652920100080765	6.73280154481277	3.24424793133211	0.00157228469856932	0.011132752529145	-1.6764
PNOC	0.968056195202436	5.38662600884081	3.2428603128749	0.00157926499266139	0.0111697848354248	-1.68046
MTFR1	-0.571982	5.75101824647262	-3.24093	0.00158904072740249	0.0112264847848148	-1.68612
COMP	0.935648113875012	8.21547796308943	3.24033760335551	0.00159202942934438	0.011239305108491	-1.68784
FOXC1	-0.73607	8.32431	-3.24	0.00159373823443208	0.0112430774636833	-1.68883
LY9	0.615307985646393	5.14479866696992	3.23843394706112	0.00160172526012499	0.0112744969964533	-1.69341
LRPAP1	-0.689409	6.97163806722526	-3.23754	0.00160631267828565	0.0112983915911059	-1.69603
TCF3	0.663591893510013	6.09508911057794	3.23545677629304	0.00161699935624963	0.0113444740471804	-1.70211
CEMIP	1.45791123542262	7.46895341765893	3.23493566241171	0.00161968682191504	0.011359166260947	-1.70363
GMDS	-0.885271	7.30499893521946	-3.23141	0.00163799833338155	0.0114623962320626	-1.71394
TMEM144	-0.770538	5.78028385700863	-3.23016	0.00164453286941189	0.0114997174279621	-1.71759
UCHL3	-0.617065	6.36944601592486	-3.22731	0.00165948690920262	0.011578912668948	-1.72588
PID1	-0.753128	6.24285624689468	-3.22599	0.00166646133843704	0.0116106509409445	-1.72973
SH2D1A	0.720851648913212	6.10736516470553	3.22485227372971	0.00167251621136134	0.0116443619573542	-1.73305
IKBKE	0.578680120531579	5.67187654562396	3.2230808244874	0.0016819616783994	0.0116973622574046	-1.73821
ALDH1B1	-1.01816	6.01808642226719	-3.21848	0.00170673479929128	0.0118309719287584	-1.75161
MAN2C1	0.652203148581582	6.59347294246241	3.21481522829637	0.00172669569089672	0.0119520302595476	-1.76226
GFI1	0.596038942732613	5.22357773960877	3.21466269537406	0.00172753154135275	0.0119534943587784	-1.7627
ABCA6	0.692052174499241	5.8485279033273	3.21110508450464	0.00174713389929915	0.0120688289945576	-1.77304
RAB33B	-0.66454	6.32793896100071	-3.21107	0.0017473516124994	0.0120688289945576	-1.77315
SNCG	-0.897796	5.60511303798269	-3.20988	0.00175391476694188	0.0120966049144864	-1.77658
MAP3K7CL	-0.699545	6.76980187255466	-3.20977	0.00175453211362837	0.0120966049144864	-1.77691
CNR1	-0.585018	5.27961966164854	-3.20824	0.00176307918128046	0.012124969110918	-1.78136
PPP1R15A	0.747568457644641	8.36269195229348	3.20736007407713	0.00176799274706174	0.0121500319939857	-1.7839
OAF	0.733260379368997	7.52405093625519	3.20552196588701	0.00177831530672522	0.0122034497715273	-1.78924
HPF1	-0.71556	5.91664665554679	-3.20253	0.00179525634858547	0.0122976665653014	-1.79792
TMBIM1	-0.837306	7.17387470757418	-3.20115	0.00180307921899988	0.012333602974981	-1.8019
MYO1G	0.70614810624495	6.82365029939123	3.1950902214804	0.00183797050741305	0.0125275127571842	-1.81944
LMCD1	-0.63581	7.88185626637109	-3.19471	0.00184019103016111	0.0125296902970814	-1.82054
OR2A9P	0.566571893046796	5.33363519344438	3.1914801769406	0.0018590456215534	0.0126262105251016	-1.82987
HOXC8	-0.752923	5.81247710185718	-3.18866	0.00187567959777859	0.0127212704490507	-1.83802
MAFA	0.620229034492272	4.89789580872531	3.1832016191255	0.00190822805483582	0.0128961999074785	-1.85376
NFATC1	0.566241283198393	5.19929780130212	3.18261749444358	0.00191174367365636	0.012906292093027	-1.85545
CXCL12	0.610330714182069	7.37278854502258	3.18155165204133	0.00191817411212407	0.0129405784181562	-1.85852
SGTA	-0.647427	5.62202189119224	-3.18036	0.00192541314121397	0.0129802676062263	-1.86196
MYH10	-0.947593	8.75242138628525	-3.17772	0.00194144394616208	0.0130837331197533	-1.86955
CDA	0.604982467330964	5.3827993128123	3.17727413073979	0.00194418439772261	0.0130966570617181	-1.87084
MAN1A1	0.625968269540318	6.15710760001049	3.17718501439998	0.00194472976216779	0.0130966570617181	-1.87109
RMI2	0.645407676740136	5.45467619910435	3.17650500510768	0.0019488959009748	0.0131200987763936	-1.87305
RPL35A	-1.02487	8.50955573918491	-3.17516	0.00195717602634351	0.0131527175150484	-1.87693
C3orf70	-0.839006	5.77181740650682	-3.17397	0.00196450133908579	0.0131913360886842	-1.88034
CNN1	-1.44047	7.28281744548435	-3.17382	0.00196543060650087	0.0131913360886842	-1.88078
ALDH18A1	-0.655011	6.30033344389021	-3.17378	0.00196567856790014	0.0131913360886842	-1.88089
DSTN	-0.608601	7.78273024908314	-3.1727	0.00197237620438711	0.0132270104410492	-1.884
IGFLR1	0.650088320898002	6.37420783370248	3.16943368750243	0.00199271416308363	0.0133034190893202	-1.89338
UHRF2	0.614053945680336	5.8070886591421	3.16566004735364	0.00201647151195523	0.0134426753370108	-1.90422
CCL21	1.20145112629446	6.98809895611489	3.16309646484244	0.00203276087218761	0.0135105878351301	-1.91157
POLM	0.579027036535167	5.62053959139084	3.16303626562669	0.00203314485358292	0.0135105878351301	-1.91174
POLR2J3	-0.634472	6.77123788091088	-3.16274	0.00203501954575772	0.0135105878351301	-1.91259
PSORS1C1	1.31557906778937	6.02713522666033	3.16261522771999	0.00203583233596314	0.0135105878351301	-1.91295
CPT1B	0.613682687494427	5.54465270486577	3.16194636156864	0.0020401085014057	0.0135342749022569	-1.91487
NOV	-1.22369	7.77901223525757	-3.16157	0.0020425081459897	0.0135455008531759	-1.91594
RNF126P1	0.628900913396465	5.21811445926576	3.16113549324597	0.00204530371477544	0.0135593438099344	-1.91719
FGGY	-0.623712	5.61916143748401	-3.16031	0.00205058846023288	0.0135802721064056	-1.91955
PHF23	-0.670141	6.18276223051235	-3.1579	0.00206615979921116	0.0136503435181839	-1.92646
STARD8	-0.813956	6.24875214664136	-3.15653	0.00207507300661795	0.0136945498672687	-1.9304
RUSC2	-0.75913	6.13451884967508	-3.15643	0.00207571209207217	0.0136945498672687	-1.93068
RASGRP1	0.917452772848436	5.49145897108657	3.15565544708792	0.00208073819433294	0.0137182553266868	-1.93289
MCM5	0.582138600795746	6.37505048430654	3.15178136508688	0.00210613197597088	0.0138332771224489	-1.94397
RRAS2	0.629569202041482	5.71231309925265	3.15162937648292	0.00210713407990676	0.0138351128579886	-1.9444
AEBP1	-0.573033	8.82738074338237	-3.15088	0.00211210280841878	0.0138629826431217	-1.94656
LCP1	0.643492151054616	8.70460074053751	3.14918209768477	0.00212333085488313	0.0139175941621337	-1.9514
CDK14	0.588720757065786	5.91537466027796	3.14400351747169	0.00215798653171956	0.0141109324236007	-1.96619
BANK1	1.39173324234311	5.71934847861202	3.14145444188834	0.00217523770314723	0.0142043318773728	-1.97346
BTN3A3	0.699028448498542	5.86639390305504	3.14100448330446	0.0021782961304364	0.0142194537038307	-1.97474
MMP11	1.1193589322923	6.24469857103306	3.14061901745069	0.00218091937057045	0.0142268764119052	-1.97584
LOC100505715	0.591509669420432	5.87608927217585	3.13843548421268	0.00219583464758955	0.0143095473664906	-1.98206
GPR132	0.669372143049957	5.24526191897925	3.13556701613187	0.00221557267310855	0.0143989661912208	-1.99023
MAST2	-0.576702	5.32132850313757	-3.13483	0.00222069552494538	0.0144224682905713	-1.99234
WASF3	-0.607416	5.85648244470169	-3.13421	0.00222498593804071	0.0144454326109622	-1.9941
SLC35F6	-0.639639	5.49143473109595	-3.12902	0.00226126190237529	0.0146412311068236	-2.00886
LLGL1	-0.619269	6.10881000874541	-3.12622	0.00228101270262868	0.0147370530785983	-2.0168
DAPK1	0.577694897053482	6.34863739091834	3.12574951216797	0.00228438194937485	0.0147510208440914	-2.01815
LAG3	0.652618214790596	5.59405016137881	3.12510460219923	0.00228897079060525	0.0147756691695644	-2.01998
SHKBP1	0.750283437040599	5.91301084423362	3.12407381937145	0.00229632308396381	0.014813140756594	-2.0229
CDH3	0.701180168911112	5.18442768969135	3.12147243177005	0.00231497571722388	0.0149033372837822	-2.03028
C12orf75	-0.901236	7.03408274458121	-3.11684	0.00234852053098441	0.0150787304112098	-2.04341
NKIRAS1	-0.568657	6.14231441707561	-3.11563	0.00235740348779277	0.0151306896336843	-2.04685
VPREB3	1.57151706409306	6.04715299975439	3.11386186557895	0.00237035656772915	0.0151985421452586	-2.05185
PPP1R12C	-0.873909	6.10522035746439	-3.10621	0.00242727070379113	0.0154753662653296	-2.07349
TRIB3	-0.68089	5.70181275664545	-3.10413	0.00244294591737105	0.0155649392791967	-2.07935
HOXB7	-0.804525	6.22022186370825	-3.10245	0.00245568906718904	0.0156305262235377	-2.0841
SAC3D1	-0.577113	6.22776186841904	-3.10216	0.00245793809299567	0.015634446089201	-2.08493
FICD	-0.860096	5.7465192610068	-3.10086	0.00246781964563335	0.01568167107046	-2.08859
WDR86	0.652133705310468	5.50152277558183	3.09951835983885	0.00247808953967484	0.0157312673496733	-2.09237
RNF150	-0.633666	6.75692544403549	-3.09888	0.00248299115009697	0.0157558663736725	-2.09417
KIAA1217	0.788336543887991	5.80325941889529	3.09720342876892	0.00249589674932891	0.0157865907949541	-2.0989
IQCN	0.856768592816718	6.16100469276707	3.09687175229237	0.0024984578143357	0.0157924969670754	-2.09983
YIPF6	-0.684564	6.94232895617663	-3.09643	0.00250190401074358	0.0158090607886787	-2.10109
FHL3	-0.805182	5.86560656129091	-3.09448	0.0025170193331489	0.0158731397076643	-2.10658
TP53INP1	0.929016814762925	7.1885226835487	3.09087076377232	0.00254521801979944	0.0160193110476923	-2.11673
SKAP1	0.723299925730338	5.54672	3.09000848154013	0.00255200329887146	0.0160409242154278	-2.11916
CAP2	-1.05468	6.64304349078561	-3.08825	0.002565904167962	0.0161018686331696	-2.1241
LAMA4	0.588927334090687	7.08947393250329	3.08290050933249	0.00260857819002323	0.0163215156948316	-2.13913
SLC31A1	-0.60593	6.18871935041391	-3.08222	0.00261405874081111	0.0163397873495167	-2.14104
CXCL13	1.51459609760342	5.90886717104342	3.08119124097383	0.00262235520282257	0.0163756075385652	-2.14393
GCHFR	-0.640553	6.22838085160973	-3.0797	0.00263445897067687	0.0164202276478101	-2.14812
YBX3P1	0.626501327914749	7.63057811230866	3.07813442868287	0.00264716197117181	0.0164700414054722	-2.1525
GZMH	0.784410152435362	6.03023966847893	3.06570717724827	0.00275026827760713	0.0169695895723707	-2.18728
LMOD1	-1.1924	6.24547233811142	-3.06469	0.00275888250572116	0.017017256589735	-2.19013
BEX5	-0.610213	5.2512309715123	-3.06363	0.00276786220944666	0.0170616515975743	-2.19308
SERP2	-0.568467	5.44719182811302	-3.05981	0.00280046922434953	0.0172182992194593	-2.20374
POU2AF1	1.38320927099981	6.0995726476276	3.05821545731504	0.00281421008034284	0.0172805856953958	-2.20819
PRND	0.910864809418854	5.18450672815013	3.0572751758392	0.00282233189881418	0.0173082532141885	-2.21081
MYO1F	0.732504778842038	6.04915077585238	3.05068378038222	0.00287987820636727	0.0175823176463992	-2.22917
KLRB1	0.646239081791496	6.8859787983469	3.0502870107319	0.00288337663398451	0.0175924566712133	-2.23028
SOCS1	0.699318659719716	5.66800794752579	3.04945260852576	0.00289074662762536	0.0176091786854804	-2.2326
PIGX	-0.814414	6.28817515520261	-3.04935	0.00289163573525281	0.0176091786854804	-2.23288
HIVEP1	0.585341927989047	5.62998836512252	3.04391411609655	0.00294010994419469	0.0178249984140442	-2.24799
PALLD	-0.70356	8.28908174141415	-3.03981	0.00297722179239495	0.0179835382793011	-2.2594
NCF4	0.628653406023573	6.08250976240595	3.03796500540782	0.00299400112691716	0.0180716095762786	-2.2645
FAH	-0.670838	5.95138736213834	-3.03713	0.00300160771728297	0.0181118125922155	-2.26681
PRKCB	0.683238394151522	5.86691297524545	3.03217746523312	0.00304730429935999	0.0183355399483175	-2.28054
SLC6A8	-0.672944	5.23128397423719	-3.0305	0.00306292962396502	0.0184121979844378	-2.28519
ASTE1	-0.581949	5.43830115531128	-3.02632	0.00310215337979966	0.0185954378865511	-2.29675
RABGAP1	-0.717477	7.47000832813547	-3.02557	0.00310925873978666	0.0186321965045244	-2.29882
CD5	0.736030742356063	5.23300274102094	3.02462456714972	0.00311818665180173	0.0186681681161338	-2.30143
MYB	0.567408602651226	5.20954365452545	3.0225090960917	0.00313831142498367	0.018753467709968	-2.30727
CD1C	0.764660021232376	5.29706228224539	3.02232665309794	0.0031400526428018	0.0187580180652366	-2.30778
TUBB1	0.915554598755357	5.29001393481094	3.02155319739051	0.0031474443499768	0.0187749920179193	-2.30991
ADGRG5	0.822108295198656	5.36111623378933	3.02138644799356	0.00314904003500894	0.0187749920179193	-2.31037
GREM1	1.04021432421482	6.06415069940528	3.02107600270326	0.00315201278999369	0.0187825822836039	-2.31123
MINDY2	-0.617109	5.34671713044085	-3.01752	0.00318622110582525	0.0189392701931482	-2.32103
TNFRSF13B	1.13450996200741	5.51584166244353	3.01600519626572	0.00320093838049043	0.0190090465982847	-2.32521
CORO7	0.576659550751022	6.59926646609749	3.0114357666177	0.00324562662203489	0.0192223582721695	-2.3378
OSBPL10	0.566608581080889	6.86446471699145	3.0113066319781	0.00324689787173279	0.0192223582721695	-2.33815
IGFBP4	0.595137744150907	8.58384893460921	3.00278787367077	0.00333178303236014	0.0196640930756989	-2.36158
BACE2	-0.713052	6.63078186396245	-3.00159	0.00334385397028623	0.0197066300933383	-2.36486
PTTG2	0.649603	4.99445626067224	2.99960885000839	0.00336398212595702	0.0198113816621264	-2.3703
C11orf74	-0.623157	6.13433414913042	-2.9982	0.00337836600239164	0.0198637082595237	-2.37417
CAPN15	0.645059506382354	5.63660627634312	2.99337	0.00342801159622223	0.0201095302237221	-2.3874
EXOG	0.793317415778114	5.16301458959342	2.98531861167012	0.0035123017721999	0.0204521075822808	-2.40943
ROR1	-0.581831	5.95965045022604	-2.97955	0.00357387054278577	0.02070984425308	-2.42518
ALDH1A3	0.903674531793585	6.7559560172441	2.97860791813137	0.00358401456466493	0.0207462452032559	-2.42775
ARMH1	0.68730638845187	5.46930807500051	2.97685189236596	0.00360300173849687	0.0208282220064194	-2.43254
HDHD2	-0.62835	6.71656147445306	-2.97547	0.00361805143534841	0.0208962934483199	-2.43631
MYOT	-0.837376	4.99833902602791	-2.97403	0.00363370416193638	0.0209614040025411	-2.44022
ITGA5	-0.798544	7.95171376467912	-2.97239	0.00365171441791209	0.0210388591201728	-2.4447
CROT	-0.615646	5.82034954948191	-2.97209	0.00365491204739057	0.0210456980629594	-2.4455
RASD2	-0.655145	5.28620716320252	-2.97143	0.00366223664286107	0.021067768599456	-2.44731
ITGA11	-0.753533	6.18620198006829	-2.9653	0.00373026264631123	0.0213735312655682	-2.46398
STAP1	0.909848441233711	5.32071209803887	2.96020593413421	0.00378765101882489	0.0216279052807698	-2.47781
FAM217B	-0.76797	5.82261958278229	-2.95635	0.00383162070528124	0.0217944771311095	-2.48825
TMED1	-0.663278	6.74899128964495	-2.9517	0.00388531986597933	0.0220540569682894	-2.50085
MRPL16	-0.698363	6.58649139896457	-2.94747	0.00393474829922034	0.0222686050655846	-2.51229
GRASP	0.731135089812014	6.07448896743048	2.94563120995095	0.00395644410445456	0.0223554893835451	-2.51727
S100A3	-0.624373	5.49550607097915	-2.94123	0.00400877024479896	0.0225608216069726	-2.52915
TPSAB1	0.875921580996725	6.03007840779179	2.94036169244609	0.00401915744112702	0.0226059895322615	-2.53149
ACAT1	-0.637886	7.35660055349162	-2.93908	0.00403450430963355	0.0226789840024204	-2.53494
CFDP1	-1.10705	6.02776838113512	-2.93718	0.00405743881500918	0.0227811506018081	-2.54007
GAPT	0.898991621026705	5.65719001669485	2.93492258790533	0.00408484774702791	0.0229148827906816	-2.54615
C9orf3	-0.647295	6.0902178409749	-2.93411	0.00409475738800671	0.022950689678975	-2.54834
DENND1C	0.731310053022221	5.34641347019877	2.93410337482056	0.00409482690605759	0.022950689678975	-2.54836
NCS1	-0.839044	6.53513845989818	-2.92821	0.00416728607399254	0.0232073470542936	-2.56422
PRICKLE1	0.736173588347985	6.88171262225389	2.92249507556225	0.0042386644359097	0.0235023079322117	-2.57957
FYCO1	-0.603457	6.86300368486614	-2.92153	0.00425082456987606	0.0235560889189138	-2.58215
PGM5	-0.689399	6.58975678793944	-2.92104	0.00425708098217048	0.0235707181513349	-2.58348
PARVA	-0.654682	5.84558757624782	-2.92011	0.00426881084710722	0.0236155015107081	-2.58597
RNF19B	0.868400366971579	6.3912930372274	2.91986399111972	0.00427190545464395	0.023625043857485	-2.58662
NPR2	-0.596362	5.9365132619465	-2.91969	0.0042741166825213	0.0236304470122878	-2.58709
MAN2B2	-0.768078	7.71036618843682	-2.91905	0.00428217793827473	0.023655572419778	-2.58879
SETD6	-0.639369	5.21866424626979	-2.9167	0.00431217639752285	0.023763854358005	-2.5951
PRKCQ.AS1	0.746270728756609	5.29239012919668	2.91342787555185	0.00435423201451575	0.0239489015081639	-2.60387
TMIGD3	-1.00547	6.21628270718732	-2.91211	0.00437125792022381	0.0240287407811097	-2.60739
CRIM1	-0.618931	5.33119027260895	-2.90783	0.0044270015557551	0.0242724432378256	-2.61884
MYDGF	-0.757137	7.07895885776416	-2.90527	0.00446071241515266	0.0244321685398701	-2.62569
NANS	-0.615713	6.29962837675231	-2.90519	0.00446171090747463	0.0244321685398701	-2.62589
ATG14	-0.651668	6.66297358493505	-2.90498	0.00446449235088397	0.0244359748730423	-2.62645
IL4R	0.697210907194846	6.27187744935583	2.90478823440562	0.00446703813097504	0.0244359748730423	-2.62697
KCTD10	-0.714458	6.94733014353974	-2.898	0.00455752429278344	0.024817508563604	-2.64507
FCHO2	-0.717291	6.31332649485199	-2.88524	0.00473225694381603	0.0255509846154263	-2.67901
GZMA	0.663917718994017	6.78512985863111	2.88423284531282	0.00474630261692835	0.025605159172643	-2.68168
ACTG2	-1.00364	8.95389019707121	-2.88335	0.00475859911569026	0.0256628099484296	-2.68401
RAX2	0.611848936832897	7.6904368724478	2.87888008567715	0.00482160926671632	0.0258874175604461	-2.69588
FCRLA	1.43453175280859	6.29915865331841	2.87567523129167	0.00486722068584418	0.0260884118844268	-2.70436
FNDC1	1.09935443059363	6.93421411241068	2.87429572597727	0.00488697536305242	0.0261796391440967	-2.70801
ITGA7	-0.573838	5.52026857318726	-2.871	0.00493453923661861	0.0263680402523862	-2.71674
SGSM3	0.570978580199746	5.87408929065807	2.86750856920667	0.00498524362287768	0.0265796364254013	-2.72595
RARRES2	0.589462304482933	7.90042629443669	2.86667866688925	0.00499738294011339	0.0266221184672818	-2.72815
TUSC1	-0.569581	5.92218869714838	-2.86621	0.00500427723352425	0.0266514302957038	-2.72939
CXCL1	0.868284209325404	5.53461059878538	2.85690883616298	0.00514234203453775	0.0272471256217665	-2.7539
LINC00597	0.62416404292938	5.31237276065745	2.85299056257179	0.00520155410606354	0.0274579042509661	-2.76421
PYGB	-0.585443	6.87705285641302	-2.85125	0.00522812169712105	0.0275396849253685	-2.7688
RBPMS2	-0.772699	6.54881352894402	-2.84917	0.0052598426254742	0.0276576356819809	-2.77424
TRIL	0.757117912425457	5.72306186290335	2.84770678484778	0.00528239065747263	0.0277296412374951	-2.77809
PHLDA1	0.978577360889988	6.93582960608629	2.8450552811677	0.00532338816448237	0.027877896552839	-2.78505
CRLF3	0.575567237992685	5.80924010571736	2.8427533669259	0.005359216409762	0.028011891176987	-2.79108
CCDC102A	-0.614831	6.46511852958079	-2.84243	0.00536429719207395	0.0280307953164432	-2.79194
HSP90AB3P	0.69955318478724	6.72064994958278	2.84201959999042	0.00537068348459203	0.028048855972722	-2.79301
PROCR	-0.653936	6.54949814808139	-2.83361	0.0055037965364246	0.0285588760994394	-2.81503
KLHL9	-0.691006	6.60204700240016	-2.83349	0.00550563102909385	0.0285588760994394	-2.81533
A2M	-0.668228	8.78677061589847	-2.83086	0.00554782759769112	0.0287448496454861	-2.8222
USB1	-0.621147	6.63136183848268	-2.8306	0.00555200409220373	0.0287491706522976	-2.82287
SATB1	0.659016780668882	5.26644193215956	2.82915967934867	0.00557533587478669	0.0288501028807205	-2.82664
CD3E	0.707074632408915	5.27111403039417	2.82819880853965	0.00559091004601617	0.0289134101537668	-2.82915
NQO2	-0.571853	6.34432309577684	-2.82462	0.0056493105449558	0.0290991928150992	-2.83849
PKD2	-0.621176	6.77154354893051	-2.8238	0.0056626742392044	0.0291366732017757	-2.84062
RAB7B	0.700025913681105	6.07607070696974	2.82004506781912	0.00572467976555583	0.0293296009610201	-2.8504
SLAMF1	0.786406431778794	5.4244192825389	2.81717148767377	0.00577251676963375	0.0295115102994414	-2.85788
TENM3	0.95540242909238	5.62381146896565	2.81426909495787	0.00582120418290888	0.029712816658484	-2.86543
C5orf46	-0.984042	6.47641110512908	-2.81086	0.00587879516876136	0.0299508813999747	-2.87427
SLC7A5	0.943741695040305	6.86506452287931	2.8090127588026	0.00591033547177156	0.0300476056671636	-2.87907
CADM4	-0.584198	4.93464898231735	-2.79973	0.00607074313080611	0.0306743175999587	-2.90312
SMTN	-0.644421	5.84823410809548	-2.79969	0.0060714205988595	0.0306743175999587	-2.90322
SEMA6A	0.691687322001398	6.54212106840802	2.79930218282997	0.00607828452327797	0.0306921741080835	-2.90423
CDH5	0.56887951134996	7.30208228879988	2.79925267926792	0.00607915176825788	0.0306921741080835	-2.90436
CD38	0.847560726247305	5.91312136336211	2.79691580493027	0.00612021992003189	0.0308362448918238	-2.9104
SLAMF6	0.654588679588678	5.97598125622941	2.78925424718306	0.00625664729931346	0.031333970492455	-2.93018
LAX1	0.906947505786854	5.85005528881936	2.7891083343831	0.00625927226161921	0.0313389191215903	-2.93056
JAG1	-0.665134	6.85120204810732	-2.78868	0.00626701836406319	0.0313612999472958	-2.93167
SPTSSA	-0.621658	6.1046877630512	-2.7842	0.00634815347583431	0.0317010293292446	-2.9432
P2RY10	0.642199942828737	5.17914287825796	2.7783791875863	0.00645506621472349	0.0320759661944189	-2.95818
LTBR	-0.626808	7.18040871040592	-2.77404	0.00653587051345792	0.0323670857196874	-2.96933
GLRX	-0.56645	7.66397651146479	-2.77296	0.00655610764611514	0.0324517158719029	-2.9721
MYH11	-1.08538	7.93715822008856	-2.77279	0.00655929630996281	0.0324531316294282	-2.97253
FGD3	0.603536896341384	7.12416044848796	2.77119969227224	0.00658918656233054	0.03257334519039	-2.97661
ZFP42	1.02052923406709	5.63892608204719	2.76979599039234	0.0066157042826897	0.0326622677143829	-2.98021
RGS18	0.652304026427452	5.95546343822088	2.76284827685343	0.00674839376336077	0.0331889922921411	-2.998
PTDSS2	-0.575165	6.11355403311895	-2.76118	0.00678065520523227	0.0333149738526329	-3.00227
HBD	0.828672059340994	5.4532300268875	2.76107172143598	0.00678271012626988	0.0333149738526329	-3.00254
TM7SF2	0.644958495985449	5.45701112202646	2.76077894156065	0.00678838077067148	0.0333257277526349	-3.00329
ADAM8	0.982136535161835	6.53279203510362	2.75936757649231	0.00681577715187386	0.0334088247183248	-3.00689
TCEAL8	-0.587135	6.6299	-2.75904	0.00682205374672812	0.0334149229020178	-3.00772
GANAB	-0.759619	6.73069603001903	-2.75449	0.00691121118979803	0.0337901045556366	-3.01934
PDGFC	-0.569707	6.41609849054506	-2.75335	0.00693364117817202	0.0338824640115573	-3.02224
OGN	-0.667558	5.94138590743222	-2.74751	0.00705005676509268	0.0343461544082607	-3.03714
NKX3.2	0.630681474620153	5.19551857482849	2.74036015873142	0.00719467929347639	0.0349528875292816	-3.05531
ACVRL1	-0.666006	5.75895340373306	-2.73957	0.00721082032999066	0.0349957835330801	-3.05731
FAM174B	-0.582581	5.48200665878136	-2.73694	0.00726491955317375	0.035178085423638	-3.064
MTMR11	-0.596086	6.9688177173187	-2.73135	0.00738093782532529	0.0355958276079794	-3.07816
PROM1	-0.815005	5.29564652922745	-2.73056	0.00739736544815674	0.0356391441546072	-3.08015
ZNF223	0.638574560172024	8.00589371280769	2.72981884799255	0.00741298504054882	0.0356935701465252	-3.08204
CTSG	0.735272030775882	6.7346144715573	2.7297583506284	0.00741425511713835	0.0356935701465252	-3.08219
MAN2B1	0.655115659042123	6.58917758172962	2.72623201203186	0.00748862966419402	0.0359431696040759	-3.09111
PTN	0.890083168348803	5.66173868854493	2.72554610509996	0.00750317480895056	0.0359859180591602	-3.09284
KDM6B	0.68987245391588	5.12296303673548	2.72456975086548	0.00752392340672915	0.036044822153221	-3.09531
SPON1	1.06571919726442	7.23904310031957	2.72295716290314	0.0075583069356477	0.0361507231051489	-3.09939
ADORA3	-0.627305	5.32754128735233	-2.71996	0.00762261916135772	0.0363906660254745	-3.10695
EDN1	-0.777655	6.04296857558323	-2.71965	0.0076293561342117	0.036399614389638	-3.10774
HIST1H2BJ	0.679351058378673	5.11912436964491	2.71783805261736	0.00766840503001054	0.0365494853633512	-3.1123
PCP4	-0.81608	4.84183508159758	-2.71447	0.00774172465784104	0.0367981778299465	-3.1208
DUSP2	0.994742023607928	6.08477646515163	2.7119273328189	0.00779734029533224	0.0369925719797729	-3.12719
CYP4X1	-0.622674	5.98026401205114	-2.70881	0.00786604122020558	0.0372319468979125	-3.13502
ALDH6A1	-0.584202	5.76429094478613	-2.70718	0.00790238897124619	0.0373762695759584	-3.13914
PSMC5	-0.606196	8.01335693143812	-2.70104	0.00804010986880842	0.037905920597933	-3.15456
STMN2	0.987267373470008	5.55922891134766	2.70026062552957	0.00805763220756457	0.037970943192481	-3.1565
RN7SK	0.977805510441798	6.14881582707449	2.6994707169208	0.00807553755013923	0.0380354838708403	-3.15848
RGS5	-0.869163	7.60521361119337	-2.69839	0.00809997990186755	0.038091676761814	-3.16118
PROK2	0.910724395523732	5.44337324709146	2.69798941770595	0.00810921247774694	0.038091676761814	-3.16219
SYTL1	0.711418295849902	5.25827350936643	2.69482001591908	0.00818169217558091	0.0382812019534878	-3.17013
TMEM263	-0.662361	5.93287407744666	-2.68997	0.00829385393747153	0.0386829245804173	-3.18227
IL2RG	0.722074250331443	5.26276363517935	2.68957525461357	0.00830292474752317	0.0387065491151884	-3.18325
ALPL	0.727964815308001	6.95125499433452	2.6877581036949	0.00834530682138752	0.0388568201367425	-3.18779
JCHAIN	1.35739884527921	7.78991829720842	2.6834021156446	0.00844770331021311	0.0391767680997929	-3.19866
SAP30	-0.569037	6.45691228337612	-2.68073	0.00851115792736303	0.0393909229889049	-3.20532
XBP1	0.666944583173241	8.55848537585406	2.67133811370577	0.00873726724996415	0.0401448809138022	-3.22868
CXCL5	0.611104176252713	5.06464526312672	2.67027572315784	0.00876319313017864	0.0402446859367715	-3.23132
AMPD1	0.86046055584042	5.42681307444641	2.66736547616391	0.00883457027464025	0.0404779156700435	-3.23854
TIMD4	1.24713835878912	5.59672316686051	2.66416415586906	0.00891369431909752	0.0407306900795802	-3.24648
CD22	0.705146967456601	5.32464440975922	2.66370933780009	0.0089249875560408	0.0407725630512902	-3.24761
NSUN5P1	0.647397506149664	5.48379425918487	2.6614611706322	0.00898100063006805	0.0409600376520445	-3.25317
TEKT4P2	0.701012717571549	5.84384829496919	2.6602766745751	0.00901064021549817	0.0410756470395066	-3.25611
TCEA3	-0.620554	6.75124649504934	-2.6577	0.0090754236584036	0.0412628974979329	-3.26248
SCAMP5	0.76276408158291	5.46599905598422	2.65682108701206	0.00909761601595893	0.0413147429415441	-3.26465
RGS1	0.914727256796446	7.95149669900848	2.65637318363585	0.00910894503848551	0.0413563817184832	-3.26576
FDCSP	1.48553875384248	5.64335506459853	2.6536787712422	0.00917736593121397	0.0415586206525598	-3.27242
MEF2C	-0.776054	6.52991955417273	-2.64415	0.00942306828753002	0.042410452617078	-3.29591
GDF15	-0.646214	5.31778140695566	-2.63894	0.00955993057189945	0.0428835896423118	-3.30873
CNST	-0.640869	6.97213043802586	-2.63502	0.00966398280632926	0.0431901528501354	-3.31835
CD4	0.803558812280442	6.2170616642145	2.62929461853628	0.00981804339926518	0.0437459294676125	-3.33239
GVINP1	0.798909917743058	6.74001868519809	2.62903277978358	0.00982513712066229	0.0437673511661704	-3.33303
ADH1A	-0.862397	7.82896565446208	-2.62873	0.00983347550330001	0.0437841213921354	-3.33379
CD9	-0.565072	7.23497215697696	-2.61389	0.0102433260554126	0.0452512045816636	-3.37003
ZNF503	-0.612875	6.43963754697583	-2.61354	0.01025331921249	0.0452535845187489	-3.3709
RAB30	0.636808307389312	5.44258294335613	2.60149467747489	0.0105975663763576	0.0464623324574636	-3.40018
BLK	1.03379172669199	5.55207427987526	2.59782188468097	0.010704624425741	0.0468447080466935	-3.40909
TSPAN13	0.661001781028049	6.2795151115732	2.59758915215534	0.0107114410751406	0.0468447080466935	-3.40965
ECHDC3	-0.606985	5.65857823031877	-2.59362	0.0108284056961534	0.0471925824387634	-3.41927
NAPSB	0.682310843803429	6.02706326498483	2.59276136776476	0.0108537305855554	0.0472392647854158	-3.42134
BMP6	0.630582815069737	5.8514268172077	2.5881208686214	0.0109921037103057	0.0477005479686112	-3.43256
DCHS1	-0.684259	6.03932638622797	-2.58304	0.0111453824137686	0.0482236139421499	-3.44482
SETX	0.706955365222421	6.22582183852724	2.57935523993571	0.0112578265779658	0.0486327972761256	-3.45371
IGLL3P	1.38324670404634	7.58546254735577	2.57765093473384	0.0113101579072042	0.0487492758422628	-3.45781
ANPEP	0.782793541307732	6.54354275633685	2.5672695258665	0.0116336799998291	0.0498296280261138	-3.48276
