# Supplementary material for: Hub genes of neutrophil extracellular traps in abdominal aortic aneurysm: a bioinformatics analysis
Source: Hereditas. 2026 Apr 20;163:69. doi: 10.1186/s41065-026-00663-0 (PMC13227812; doi:10.1186/s41065-026-00663-0)
Supplement: Supplementary file 5 — Supplementary Material 5. [file 41065_2026_663_MOESM5_ESM.xlsx]

## Sheet: up
logFC	AveExpr	t	P.Value	adj.P.Val	B
TRANK1	1.24762923602482	6.29947176960125	7.71982941907057	6.58686919811953e-12	1.44956549042755e-09	16.7598939242148
SNORA70	1.17149475241202	6.71668476164944	7.51793734211083	1.81390318550649e-11	3.65568319891655e-09	15.7788448843227
CAPRIN2	0.971909245699939	6.3542809573527	7.31713175404002	4.93127299858091e-11	8.58310480280273e-09	14.8106539846938
WWC3	0.874090830894201	6.7173128264676	7.25083988605766	6.84837026048536e-11	1.10183947064918e-08	14.4928225197669
HBA2	2.31112726931897	9.57673578190281	7.23607702249413	7.3670900320621e-11	1.17437618800395e-08	14.4221702232304
LOC100506123	1.22887754092483	6.54369293247129	7.23457801063339	7.42189066898978e-11	1.17437618800395e-08	14.4149988586851
MARK3	0.72856924914528	5.91542222902555	7.01306278332859	2.20699888075574e-10	3.17708274969544e-08	13.360781261178
ADAM19	0.758197968743922	5.79752052799149	6.87667850721356	4.29304772476284e-10	5.72214035581078e-08	12.7174822915621
FOSB	2.38940660041939	9.0567508736904	6.86112045883035	4.63025487369368e-10	6.1138524008096e-08	12.6443932829406
FNBP4	1.00490925358205	7.79710059275087	6.74934756885617	7.95706310706649e-10	9.89259287323994e-08	12.1211511946488
TMEM119	1.69749971099409	7.70347578150471	6.60008442741226	1.63141125361576e-09	1.87035927315732e-07	11.4276662541687
AP1G1	1.10723519618227	6.15524040544894	6.55713996906643	2.00348912875586e-09	2.24320484556489e-07	11.2293059452463
FCN1	1.75460555668523	7.26203691181958	6.51324799451821	2.47028475744842e-09	2.70263268377756e-07	11.0271229969997
CNTRL	1.17757086427868	6.14456956729927	6.51195501016043	2.48555255684540e-09	2.70388575303193e-07	11.0211756158084
NKTR	1.20883858049503	7.03963960282965	6.49108923032361	2.74522275104973e-09	2.96949349105074e-07	10.9252672134143
AKAP17A	0.891236662130939	7.24709865719437	6.48519772787553	2.82327105973934e-09	3.03676110729041e-07	10.8982107198361
FYN	0.957934915325209	6.28202722481378	6.47705042487257	2.93482417744653e-09	3.12167465007729e-07	10.860811659208
HBB	2.26321929639145	9.62414283691865	6.44433508322062	3.42828140993469e-09	3.52589551560343e-07	10.7108376262578
BTG2	1.64308907056042	8.01758514656447	6.44338574998461	3.44376089740855e-09	3.52589551560343e-07	10.7064905183723
SFRP4	1.86830940381455	7.0542530013107	6.39076059016954	4.41885989505767e-09	4.36100471911207e-07	10.4659452040493
PTPRE	0.642735812824483	6.01470578879703	6.37130258246227	4.84456542510598e-09	4.6845479610646e-07	10.3772209106241
WAS	1.24192389793947	7.87284353755885	6.3233927176337	6.0728909528478e-09	5.64425097976816e-07	10.1592686491358
COPG1	0.695717216186377	7.16653332618799	6.31857946000391	6.21209916179601e-09	5.71811781498781e-07	10.1374122841656
RAB3IP	0.61391879395942	6.14190025869275	6.29231100443645	7.02913124749473e-09	6.37818705519119e-07	10.0182612717479
VPS52	0.936668165069438	6.59991579258436	6.28154894283627	7.39367711403987e-09	6.67732745402865e-07	9.96950973271634
DIAPH1	0.869719157670009	6.90197572044873	6.27286502467934	7.70136450216862e-09	6.85815463993118e-07	9.93019937023562
DVL3	1.16532844070016	6.51450788750122	6.24353374328015	8.83691655055206e-09	7.72564403090729e-07	9.79760390234187
OSBPL3	0.794298958226178	5.43362441351475	6.24096435216104	8.94391611619575e-09	7.78364627094017e-07	9.78600207192834
MAPK8IP3	0.596736497595284	5.79691005014725	6.23044658262572	9.39538935088479e-09	8.13955314534119e-07	9.73853275168116
TNFAIP3	1.74420030903969	7.19188063548792	6.2259582181795	9.59482131453736e-09	8.20100218250591e-07	9.71828673630121
TNFRSF25	0.649532842773311	5.62265205229917	6.20357199398881	1.06535143004288e-08	8.86835586069605e-07	9.61740700573808
PNISR	0.910200555566592	7.03659518065761	6.15732165495118	1.32185758333103e-08	1.04149322182946e-06	9.40951774244528
SPOCK2	1.69701971035099	7.31714043394439	6.14422893338578	1.40492337697545e-08	1.09778843318013e-06	9.35079869926794
RGS16	1.83327665221231	6.38936254314062	6.13925752716402	1.43779300034063e-08	1.10999938647265e-06	9.32851789568886
ZCCHC8	0.785645780070999	6.26165237858465	6.13588939994946	1.46049136170901e-08	1.12081962847636e-06	9.31342744043683
GSDMB	1.27753261140051	6.1811612339322	6.11514	1.60830385818776e-08	1.21230652239618e-06	9.22055448258527
POLG	0.827956643246255	6.1712385505781	6.11382728212423	1.61814704414385e-08	1.2149428747913e-06	9.21467696264965
NFKBIZ	0.619293564243799	6.42821694826204	6.10980365388122	1.64865477658419e-08	1.23301345126878e-06	9.19668514007147
ARHGAP30	1.03454378872708	6.27858193273401	6.07547030939097	1.93308860818491e-08	1.4019285792541e-06	9.04338986352243
HNRNPH1	1.08073838095136	6.12321896644294	6.07150899683646	1.96886500122211e-08	1.42248638918485e-06	9.02572932540824
HCP5	0.578451886694495	6.11101119598193	6.05101638068853	2.16460967147644e-08	1.53337316477004e-06	8.93445574062359
LOC728392	1.10448923928413	6.68347702818892	6.05043870043014	2.1703965718828e-08	1.53337316477004e-06	8.9318849042888
LINC00174	1.00492776204554	5.49423356061926	6.03248424960223	2.35804572738557e-08	1.64171430896451e-06	8.85204133046708
ENTPD1	0.937791046507416	6.8129	6.01548500539381	2.55038399517928e-08	1.73429383702967e-06	8.77655079822603
SEMA4A	1.66877377822426	6.37168564518187	5.97293278218404	3.10212162214724e-08	2.02707237466317e-06	8.58803706754355
IL2RB	1.53960574948449	6.49128749579717	5.96464392009513	3.22251521255037e-08	2.08440122498275e-06	8.55139189087065
IL1B	2.22135312767788	6.81328748722198	5.93894719471816	3.62571374459715e-08	2.30624303501851e-06	8.43794504872033
HERC1	0.726801650348943	6.97167493918012	5.93079450244484	3.76370944750774e-08	2.37821719742519e-06	8.40200265359759
SAMD9L	0.796294038510285	6.67907468494517	5.91786297690472	3.99325428911855e-08	2.45835519676732e-06	8.3450421125648
OGT	1.13170668820446	7.49572176156502	5.91405975927212	4.06334569605164e-08	2.47706958316381e-06	8.32830149348714
JUNB	1.54170576449465	7.43494303044302	5.90874830963909	4.16326104470303e-08	2.52246189752798e-06	8.30493103063629
ITPR3	1.22795364327553	7.74967790272628	5.8911104701886	4.51269146270494e-08	2.65846125369073e-06	8.22739923020086
U2SURP	0.594952690709175	6.14692517636568	5.88330375127937	4.67641015678046e-08	2.7380595982177e-06	8.19312
WDR37	0.66820850569496	6.42384022338207	5.80990262378655	6.53079283777991e-08	3.65716318969612e-06	7.8719332511892
KHNYN	1.09649748495412	6.35860165551703	5.80983843140503	6.53269513671823e-08	3.65716318969612e-06	7.87165325490297
PHYKPL	0.665647202087562	5.7683307480498	5.79510148535901	6.98413210950085e-08	3.89848960258027e-06	7.80741499332868
ZC3H12A	1.76013590792722	6.49701245329438	5.77772274623007	7.55596880470047e-08	4.18111499233512e-06	7.73176851253995
IL6	2.51459201187315	7.53906084940245	5.74624653561968	8.71101678195639e-08	4.7381002075948e-06	7.59505617171353
P2RY8	1.62834644685597	6.68110538646261	5.72580131528808	9.55236484386891e-08	5.12685397861401e-06	7.50646254347124
MXRA5	0.764275568683615	6.33117923533881	5.72563256838868	9.5596305774846e-08	5.12685397861401e-06	7.50573200904562
ENC1	0.997878429644537	6.18306176846942	5.70461957214516	1.05080817309471e-07	5.58042793356566e-06	7.41485091185904
PPP1R18	0.605267021950893	7.61529	5.69585737528373	1.09303211465225e-07	5.76506690554602e-06	7.37700608447106
STK10	0.928470266516962	6.17335861003411	5.68077241384967	1.16965790449631e-07	6.1186530708979e-06	7.3119241258765
CCDC191	0.619894604736747	5.11440675632957	5.6739143285452	1.2062139294981e-07	6.29268988941981e-06	7.28236590225598
DENND6B	0.997659699150697	6.57529491081142	5.66944732438723	1.23062498313941e-07	6.40259400195305e-06	7.26312331858128
ADA	0.921316446496816	6.68388097127638	5.65867593569102	1.29149857189498e-07	6.61345401960827e-06	7.21675616429338
CRACR2B	1.09887763951124	6.20100350470979	5.63652296658768	1.42612392488333e-07	7.18541280679375e-06	7.12154209367259
MX2	1.06894193498112	7.00379151422977	5.6232129499789	1.51353026276324e-07	7.56607060335902e-06	7.06443082432592
RBM5	0.654121533868199	8.0042038797416	5.61781744763775	1.55043980638941e-07	7.69034210702894e-06	7.04130006000121
PIK3CD	1.07911879413486	6.48696158760194	5.60300268064887	1.65638276218079e-07	8.1107683797221e-06	6.97784957719896
EPB41L2	0.719187947136342	6.40417168309814	5.59481179325854	1.71797077264524e-07	8.36730650784432e-06	6.94280722070234
PRKX	0.63582933698392	5.74568283234501	5.5917775789322	1.74135048614317e-07	8.44048010321446e-06	6.92983319820998
GBP4	0.99028768457707	6.58605459881569	5.5909629125303	1.74768071279753e-07	8.44977144626805e-06	6.92635040374596
PRAG1	0.942895581862131	6.12394989172783	5.58539432423418	1.79155860004183e-07	8.6183871749751e-06	6.90255134829937
PDE4B	0.666322993908649	5.46070862818878	5.57172990125479	1.90385464352568e-07	9.09007506357673e-06	6.84420646625688
VASH1	0.837750441693432	6.68006947153744	5.56448571025195	1.96615720465073e-07	9.36419050752309e-06	6.81330625646083
TBC1D4	1.00033413563062	6.09956043043308	5.54980324033238	2.0986216312118e-07	9.92103944473608e-06	6.7507447693997
CDKN2AIP	0.772826056634642	6.01210671891577	5.52998715392683	2.29135028211577e-07	1.06740127740605e-05	6.66645164064633
UCP2	1.69779248574414	7.20148350216775	5.52398782005251	2.35304494316292e-07	1.08557586703126e-05	6.64096426386867
AP1G2	1.08719277829318	6.49186752558712	5.50300058602357	2.5819415377573e-07	1.17699649242622e-05	6.55192194519499
EGR2	1.65749347030697	7.2192621121356	5.4829665011711	2.8207180805001e-07	1.26181000862745e-05	6.46709732163345
THY1	1.14408495778846	8.12100516060803	5.48173069618657	2.83613500378255e-07	1.26574920238743e-05	6.4618704872342
PIM1	1.38002484215373	7.30966824867084	5.47488282579282	2.9230705743115e-07	1.29249674863205e-05	6.4329192269081
FANCG	0.82863567608528	6.21122495523862	5.47136070212845	2.96879555729768e-07	1.30368256284453e-05	6.41803626791248
ZDHHC18	0.909265267854458	5.89507439549596	5.46415699540839	3.06450709821266e-07	1.34263278952814e-05	6.38761305373317
DGLUCY	0.651395128438454	7.2041116833745	5.46210617091075	3.09230326661563e-07	1.34433960251563e-05	6.37895592451014
YPEL3	0.896615886147413	7.3659377685466	5.46179891577695	3.0964888995581e-07	1.34433960251563e-05	6.37765906602035
HLA.B	0.752531672559076	9.19910741169564	5.45552723985033	3.18314800526703e-07	1.37262503848745e-05	6.35119650241255
BTN3A1	0.57686266585564	5.55817825417275	5.4507904151603	3.2501685654272e-07	1.39524052362487e-05	6.33122124579086
SNX30	0.910071876198632	6.03087	5.41885969857385	3.7393899425137e-07	1.56342319085849e-05	6.19682136771812
PLCH2	1.2033272770634	5.63565879457409	5.41122251685753	3.86668253895487e-07	1.60588945533254e-05	6.16474107989042
WDR26	0.695350857674374	6.62042277414642	5.38450049649178	4.34632776681609e-07	1.78572513784251e-05	6.05269437296135
CD44	0.878704294059927	7.14894576300003	5.37870624008842	4.45776468139607e-07	1.82758806402589e-05	6.02844003330653
RUNX3	0.629982519968396	5.81119327670201	5.37237397991851	4.58274503844353e-07	1.86287126339787e-05	6.00195052944998
SELL	1.98503340224006	6.20947698378714	5.36509126878839	4.73072466335519e-07	1.91085346845144e-05	5.9715068810209
TP53INP2	1.05066104984021	6.5802191378619	5.31386873451571	5.91192052294617e-07	2.32426503694542e-05	5.75804770504065
SH2B1	0.62240469122986	5.92263365865267	5.30613105774603	6.11377251866739e-07	2.38399773202456e-05	5.7259044004081
ADPGK	0.770704880436162	7.02422381326003	5.29976289732977	6.28493726261016e-07	2.43080277744878e-05	5.69947042814546
ARMCX4	0.65156479439533	5.41740656729861	5.28039087170333	6.83491868941808e-07	2.5663639863951e-05	5.61917037313312
LTB	1.88822169869923	6.96974312611523	5.28037202801198	6.83547591046447e-07	2.5663639863951e-05	5.6190923457044
BHLHE40	1.03853499475637	8.64499290234364	5.27945138835347	6.86275398623133e-07	2.5663639863951e-05	5.61528038274139
LRMP	1.4021408987944	6.42915699407966	5.26047098074623	7.44942821790473e-07	2.7587379624759e-05	5.53677661424901
NR4A2	2.03799458807093	7.31464675730773	5.25387314357083	7.66462012533995e-07	2.82749165548668e-05	5.50952608536925
CD247	1.44320352688409	7.17667681309682	5.25021603996798	7.78650150053321e-07	2.86142721169307e-05	5.49442999699673
USP34	0.75278424191879	6.39099116510016	5.24310844702959	8.02881640135181e-07	2.91688271006227e-05	5.4651081919466
TMEM173	0.592823562585669	7.73036709447954	5.23353736245172	8.36678381708505e-07	3.02817472517789e-05	5.42566002009431
AKNA	0.954790414969676	7.02220605597564	5.23087118285897	8.46337817468046e-07	3.05159771247518e-05	5.41467858604385
RCSD1	1.09713362274822	6.18120416955145	5.20319323111065	9.53269975727286e-07	3.36119833430472e-05	5.30087245275657
LINC00857	1.06075194677055	7.17123394233753	5.20102176012162	9.62196271803729e-07	3.37403110255571e-05	5.29195878841468
RASAL3	1.20964681673235	7.49644503143841	5.1868802199905	1.02235631190917e-06	3.55245625187168e-05	5.23396278923514
HNRNPA2B1	0.631040161711456	8.15052731911908	5.17029304119791	1.09760720074528e-06	3.77285232773235e-05	5.16605568961554
RIPOR2	1.48977743488275	6.37409184140013	5.16123183139648	1.14097020884431e-06	3.88008573812102e-05	5.12901388768762
CHD7	0.944908018502572	6.31276582214539	5.16081803816786	1.14298984451074e-06	3.88008573812102e-05	5.12732323951877
ITK	1.60188433082232	6.59750713202698	5.15009073646952	1.19658181097656e-06	4.02631904269899e-05	5.08352243656559
MIAT	1.56344403300453	5.84889888658247	5.1287549734638	1.31055592903221e-06	4.37904080580293e-05	4.99656727944165
TERF2IP	0.672041083503036	7.52038812458213	5.10905660025964	1.42513976364747e-06	4.65626722095468e-05	4.91647684319318
ITGAL	1.34339484916687	6.36028949444834	5.10072194266558	1.47651107342907e-06	4.751139665861e-05	4.88264506055213
FAM46C	1.6193881395331	7.94217888554868	5.10022942913504	1.47960256456273e-06	4.75309911092583e-05	4.88064690242559
PCNX1	0.647807386791303	7.11833237050943	5.09529381301902	1.51093380919036e-06	4.83751483457503e-05	4.86062920164196
ANXA2R	0.859000915206445	6.59383022560445	5.09264432323795	1.52801856064097e-06	4.87590722700532e-05	4.84988829867518
GPR68	1.46548178005807	5.97943330415352	5.08565465470391	1.5739988893107e-06	4.97290144137668e-05	4.82156865608505
PRRC2C	0.890775672751194	7.15830295424518	5.06985027818219	1.68299310193794e-06	5.26512841988624e-05	4.75762144253722
TBX19	0.600976708377598	5.27711095864148	5.05526842511422	1.79005768795658e-06	5.5278136280027e-05	4.69872751714369
SLC46A3	0.671207461973201	6.85974351217961	5.04570377144399	1.86385825300377e-06	5.73203082425719e-05	4.66015316454276
ELF4	0.722567701502703	6.48881576354307	5.02868316319303	2.00258555590989e-06	6.00963997702991e-05	4.59161872895566
HNRNPA1P10	0.940757330381802	7.75450717449579	5.02309764639081	2.05026466143177e-06	6.14309345974533e-05	4.56915908226838
SH2B3	0.667944409254706	7.89284768320381	5.02262505201051	2.05434917648323e-06	6.14571395827313e-05	4.56725945504728
SRPRA	0.828676614575152	6.95422878910226	5.02194385038046	2.06025057893126e-06	6.15375313326332e-05	4.56452150788328
SH3GLB2	0.583072182587284	7.81737657086365	5.01363178993817	2.13360310988363e-06	6.35302723823203e-05	4.53113119612613
SSH2	0.748406415704553	6.75109018732461	5.00606588110512	2.20257770594723e-06	6.50780135155335e-05	4.50076765557508
WDR45B	1.02608168043258	6.32314174339403	5.00557991907258	2.20708142558345e-06	6.50809814897833e-05	4.4988183499551
VPS39	0.683229302680684	6.10931618956833	5.00305160986996	2.23065794134347e-06	6.53030228516241e-05	4.48867859011604
CD7	1.48416568508668	6.40100430504273	5.00010944050369	2.25840249965259e-06	6.59136802718726e-05	4.47688300084361
ARID3A	0.763247752937465	6.62606862461048	4.9956242390589	2.3013454018449e-06	6.69628557199428e-05	4.45890935833924
PASK	1.10462899674915	5.71643765408992	4.99500860846429	2.30730136378583e-06	6.69761049124452e-05	4.45644310136947
STAT4	0.947699117164357	6.2650528021346	4.99413350451109	2.31579345304704e-06	6.69761049124452e-05	4.45293769803409
CRIPAK	1.39258933695328	6.51940115266581	4.9874132402468	2.38202935689585e-06	6.8259852514409e-05	4.42603091353057
IL32	0.882968670978719	6.3024014214499	4.98635924942904	2.39258356565482e-06	6.82688598331255e-05	4.42181293534157
UBR4	0.740239411617186	7.26146738579537	4.98469132632285	2.4093785080331e-06	6.84566799471041e-05	4.41513917459632
LIG1	0.78039002637078	5.92444400969788	4.97348155704878	2.52526861633695e-06	7.09967590725217e-05	4.37032186394242
MARCKSL1	0.948247216452803	7.34159226269577	4.97280922647847	2.53238922257145e-06	7.10026285006623e-05	4.36763582349502
TSPAN32	0.683094798067464	5.25517901060797	4.96280947695308	2.64063103768016e-06	7.34104258519335e-05	4.32771209241078
APLNR	1.13019038236656	7.03122448253078	4.95684542572263	2.70731813324515e-06	7.49050765594099e-05	4.30392441732093
TBC1D10C	1.46939077302579	6.88413653042087	4.95272240426874	2.75437479143768e-06	7.59874059897201e-05	4.28749005244597
PRKCQ	1.39318850459009	5.98573175365077	4.94331115500733	2.86478776049057e-06	7.85805536709921e-05	4.25000855220627
CD2	1.30884589291365	6.82480861640265	4.94085105338414	2.8943523812226e-06	7.91646724155542e-05	4.2402181726352
SIK1	2.15252121099339	7.28192524087865	4.93857699393563	2.92194507336134e-06	7.96916814452653e-05	4.23117086896819
ACADVL	0.585709740969818	6.97571322287066	4.92570481384831	3.08302220249791e-06	8.37270114737944e-05	4.18000794016324
BTN3A2	1.16918639779027	6.70920418550954	4.91711204590829	3.19532124339616e-06	8.64090685396368e-05	4.14590061999943
GBP5	1.18428180417057	6.1320582466272	4.91206228844969	3.26316198893587e-06	8.7379719496736e-05	4.12587391560483
EGR1	1.00141056649872	8.78877181588193	4.91095576588671	3.27821353107733e-06	8.76601623826908e-05	4.12148730144402
CD83	1.50553261836596	7.2390649241181	4.90918610855895	3.30242583489809e-06	8.81844421687012e-05	4.11447308880224
PARP14	0.765672604816124	6.92091692190962	4.90528882300152	3.35636293210967e-06	8.93754168263864e-05	4.09903137963909
EIF4B	0.768401130043896	8.31315701719185	4.90096791029357	3.41716428979084e-06	9.06163815683316e-05	4.08192015041111
IVNS1ABP	0.63931723145391	6.72570201835417	4.89225950564549	3.54297512754685e-06	9.35638645407062e-05	4.04746271533588
TPM3P9	0.715622760631666	5.48626033216938	4.89085049394364	3.56374999521283e-06	9.38535865314233e-05	4.04189114323118
PELI1	0.988118909409841	6.65015076277752	4.88978835258972	3.57948874320831e-06	9.41385871943218e-05	4.03769184523042
KIAA0513	0.698458318000521	6.06378161142083	4.88668532785043	3.62585723139971e-06	9.50967980169574e-05	4.02542695674429
ATP2B1.AS1	0.927473738407584	7.26426827089886	4.88003848444992	3.72715433326022e-06	9.68250975096338e-05	3.99917136196157
EIF5	0.567617815914786	5.60388419430024	4.8705263748858	3.8769169893424e-06	0.000100058729860234	3.96163679891615
UBA7	0.733571636031011	7.39222335046013	4.87047389902647	3.87775919546085e-06	0.000100058729860234	3.9614298581842
ZFP36	0.874311594380648	9.07157207068857	4.84068144764597	4.38575629544458e-06	0.000112109065464061	3.84416928678203
TNFAIP2	1.12804584490368	6.10029090226127	4.82931334729123	4.59616605565807e-06	0.000116245964731347	3.79954541808524
DMXL2	0.929816642671546	5.51188955949842	4.82104045854719	4.75541789027321e-06	0.000119798988062067	3.76711322780846
NCOA7	0.809837494635619	7.63880396924399	4.81869474567707	4.80153922892875e-06	0.000120801931770131	3.75792376419166
SINHCAF	0.7786784617036	7.4432055575778	4.81725100865956	4.83014159865305e-06	0.000121203002683894	3.75226925619026
CST7	1.21985272481985	6.15847433651954	4.81400938796995	4.89496658873814e-06	0.000122508536350301	3.73957712502288
ZFC3H1	0.735987940174903	5.91867138838634	4.80129167779799	5.15754834229192e-06	0.000127086770349448	3.6898352060134
SAP25	1.04001679156162	6.75012450009994	4.78575379048749	5.49695837501764e-06	0.000134756421316374	3.62917695586778
TMEM176A	0.847317055801986	6.8958622805954	4.77104245140406	5.83823522209368e-06	0.000141671548241072	3.57186149809892
ARHGAP33	0.853388014732848	6.39841517003261	4.76983477352874	5.86714705803197e-06	0.000142192908320355	3.5671614056193
CLK1	0.727922200858491	7.04222897421626	4.76686298919686	5.9388845142079e-06	0.000143749535915328	3.55559894139659
ARID3B	0.71367700256622	5.8893536431773	4.76007262267469	6.10600962834577e-06	0.000146132075430385	3.52919671597706
LEF1	1.42466745413752	6.26109148678025	4.75787399281953	6.16109393301882e-06	0.000146901366888756	3.52065321585241
CD55	0.963172569715486	6.64004647008421	4.75595905262238	6.20946330174447e-06	0.000147868637282587	3.51321415484431
ARHGAP4	0.994333654642994	7.39560904196345	4.75475348872867	6.24010334642542e-06	0.000148413687789641	3.50853183118403
CXCL8	1.90392016741334	7.38965529613156	4.74863345973454	6.39792349430744e-06	0.000151751134045443	3.48477387176651
SMG1	0.967480132911411	6.87053429312856	4.74660838597553	6.45099258937146e-06	0.000152482350760625	3.47691687593264
DAAM2	0.655475512659542	5.96795023372379	4.74016008199999	6.6228370723814e-06	0.000155013250107352	3.45191278548042
CCR7	1.94472080062713	6.60070665822861	4.73800431236409	6.68127156875897e-06	0.000155242263902256	3.44355841854317
FOS	1.47953222913099	9.04091181691963	4.73134929198999	6.86483536910488e-06	0.000157807761518634	3.41778336346812
IL10RA	1.17693795184171	6.89658045601897	4.72888723759377	6.93397749629874e-06	0.000158991536699564	3.40825370437202
CCNL1	1.09741310007174	6.81391982331261	4.71554823224477	7.32048051192518e-06	0.000166458337151211	3.35667944077314
DPEP2	0.966717530200138	6.49986758779944	4.70337215347401	7.6914666192981e-06	0.000172521077930563	3.30968408743094
ICAM3	1.05406496337655	7.57406828983658	4.69772226620683	7.86973986731082e-06	0.000176021074181697	3.28790435514927
HBEGF	1.53619616593177	7.32792381759509	4.69553313520241	7.93988559780331e-06	0.000177176048549583	3.27947006107017
NDE1	0.702563839031142	6.83631561150452	4.69462937876008	7.96902083251933e-06	0.000177619176786281	3.27598881065042
ISG20	1.13413479775429	7.82870398668998	4.68497062223449	8.28694261881417e-06	0.000183636346504417	3.23881076767615
RALB	0.718859418157512	7.56819511944247	4.68257577725244	8.3676518816455e-06	0.000184996608459567	3.22960036769041
ELL	0.649200299296127	6.40994820666048	4.66865682367568	8.8520354767004e-06	0.000194582171339731	3.17613000815775
C7orf43	0.653787547823326	5.93400583564338	4.66531840489711	8.97219192495208e-06	0.000196771576855822	3.16332078936232
ARRDC5	0.851180549331257	5.30863336510256	4.66042921736475	9.15101979873146e-06	0.000199097073939219	3.14457224020267
PLSCR1	0.826359666719529	5.69269152626714	4.65880413819374	9.21122000080009e-06	0.000199922091779016	3.13834340844565
MAP4K1	1.29550038595435	6.27697592042923	4.6585889556177	9.21922003319294e-06	0.000199922091779016	3.13751873323018
ANP32A.IT1	0.690484284954771	5.25328958914959	4.65856084301221	9.22026569731907e-06	0.000199922091779016	3.13741099508321
ACAP1	1.29358769088114	6.50956217710425	4.65597759224784	9.31684308218516e-06	0.000201332141818868	3.12751282018962
HLA.DMA	0.7592322156161	8.84404644042676	4.65207993101409	9.46441819146047e-06	0.000204060530060475	3.11258507185139
MARCKS	0.566128855586028	8.59129766754142	4.65076968455916	9.51453397963929e-06	0.000204910312231917	3.1075687701138
FCMR	1.74087109169187	6.86958460051173	4.6470770006178	9.65716291777755e-06	0.000207050438100525	3.09343625867508
TAGAP	0.993242938555563	5.3489903689592	4.64474299414695	9.74837911317493e-06	0.000208074098663152	3.08450743551574
TNFRSF4	0.665993585288158	5.51947347150913	4.63726390997683	1.00463280641836e-05	0.000214194874294944	3.05591581543735
DYSF	0.907803269939073	6.78958043386669	4.63588313275001	1.0102291021882e-05	0.000214849698300743	3.05064059017655
CCL3L3	1.44279550036432	7.78257628892973	4.63518444366812	1.01307238293913e-05	0.000215036406250028	3.04797166001619
NKG7	1.15220231524589	6.67188518336032	4.61990903452466	1.07720730404559e-05	0.000226390900584598	2.98968726095694
PIM2	1.70533754111005	7.46754562558796	4.6184373563572	1.08358986382417e-05	0.000227239524506721	2.98407867661545
CARD11	0.94754419529017	6.19019008161176	4.59883056238394	1.17219590800927e-05	0.000242363529748871	2.90946975952613
SEC14L1	0.66111673304731	5.93195797950008	4.59387827363048	1.19566215075325e-05	0.000245887728660814	2.89065829918873
PTPN4	0.607853239829772	6.0595901804993	4.58873836090042	1.22049801725227e-05	0.000248327896262613	2.87114837145869
ARHGAP9	1.01642689986228	6.75580786477837	4.58804198621757	1.22390103377803e-05	0.000248755936228387	2.86850620908441
RUBCNL	1.08819138540965	6.03366187452484	4.5850901295169	1.23842827251701e-05	0.00025064426750117	2.85730932862872
FLRT2	0.907753848542094	6.49557122337112	4.58474236623889	1.24015069750541e-05	0.000250727827396394	2.85599052043514
ICOS	1.49316950677119	6.04011183484025	4.57292547298316	1.30007545671425e-05	0.000261462654351377	2.81121737193428
PRDM1	0.579124419487772	5.38033851838348	4.56740291121992	1.32903241397522e-05	0.000267001580280888	2.7903192761301
ADCY7	0.705554170156704	6.19926033207506	4.55511912308923	1.39569553437013e-05	0.000277199032168574	2.74389626045552
RGS2	1.0214099789848	8.63180365351743	4.54566806644239	1.44917542191457e-05	0.000285158403165225	2.7082356303453
GNG2	1.12625589854973	5.66539941273887	4.53851380039361	1.49097092397191e-05	0.000291777235784184	2.68127421400798
RAC2	1.01600219424121	8.21485568124212	4.52581271864085	1.56805924034942e-05	0.00030411749373944	2.63347938379684
TYK2	0.63578354044399	8.02464516387085	4.52541	1.57055676560275e-05	0.00030411749373944	2.6319706576639
TRIM22	1.07554746914314	6.85669969320234	4.5169687144497	1.62399786640461e-05	0.000312179348897416	2.6002521067393
UTRN	0.731707855263279	5.47114940036225	4.51557561674261	1.63298326273051e-05	0.000312963939421806	2.59502217022875
CORO1A	1.12720910249741	7.25215526722775	4.50978477581975	1.67085148755868e-05	0.00031871535755779	2.57329397044321
CMTM6	0.665133798699648	7.09925735343663	4.50438729876982	1.70691048701935e-05	0.00032389007120389	2.55305866200274
CD69	1.52806218135803	6.51048235926285	4.49555104899539	1.76757175291435e-05	0.000333418017549735	2.51996659693561
PRPF3	0.63377239010125	7.3616315454627	4.49021642934433	1.80519686576095e-05	0.00034003404137553	2.50000951680941
SGSM2	0.596986257344407	8.07818623066107	4.47929533368592	1.88465146841987e-05	0.000352378291155926	2.45920317559262
PLCB2	1.09856972355915	6.51999364347651	4.46529507502972	1.99145959432974e-05	0.000367680669171044	2.40699020360144
CD74	0.949418164325516	8.63473304513065	4.46330753445226	2.00708849625426e-05	0.000369142328043074	2.39958680920609
MOXD1	1.34353927154597	5.73895011591912	4.45912052427618	2.04040124891312e-05	0.000373135670642454	2.38399793793769
HCLS1	0.793651215612708	8.19755376263778	4.45908536962363	2.04068319399731e-05	0.000373135670642454	2.3838670939759
LIME1	1.06332505536219	7.16878615464395	4.45886602210931	2.0424432405374e-05	0.000373135670642454	2.38305070870112
COL1A1	1.26383627713928	8.53768573525863	4.45789092896494	2.0502851515395e-05	0.000374211244150384	2.37942185902794
SDCBP	0.764928047311712	7.33238719990628	4.45586412413459	2.06667826731887e-05	0.000376127586559763	2.37188074838937
ITGB7	0.994165548525095	6.8176174873307	4.45044373062917	2.11114336721559e-05	0.000381866288844285	2.35172462067043
MNDA	0.970636037706838	5.98287200456029	4.45027235778826	2.11256414281682e-05	0.000381866288844285	2.35108763078318
LENG8	0.923106180725187	5.46135521149984	4.44713723427562	2.13871952692599e-05	0.000385363473713964	2.33943738075111
DENND3	0.78632490671426	6.38985498084234	4.44413293196334	2.16407661717852e-05	0.000388772374212937	2.32827851922197
GFPT2	1.53666970373974	6.47765960449333	4.44407310429849	2.16458451327166e-05	0.000388772374212937	2.32805635391635
TIMP3	1.05571797748951	8.48644072652223	4.44230063807385	2.17968384642217e-05	0.00039075118842321	2.32147536616404
VCAM1	0.80530021945034	6.99172820024658	4.43748807153634	2.22119576848091e-05	0.000396337504038541	2.30361582964662
DOCK2	0.904820309764554	7.74019940063128	4.43209975948267	2.26857930945072e-05	0.000403288945763635	2.28363537732175
CRAMP1	0.607189540885635	5.92914746587429	4.43144805866569	2.2743759054804e-05	0.000403839459733821	2.2812199236725
SEMA4D	0.870436918491706	6.18452181672577	4.42788377575093	2.30633236760482e-05	0.000408105725602235	2.26801361779223
HELZ2	0.785827067034927	7.08758413163134	4.42738432023545	2.31084482376307e-05	0.000408149769333651	2.26616362625591
TRA2A	0.793538229490427	6.35155927072515	4.42536995350255	2.32913074162454e-05	0.000410621889310713	2.25870382739728
HCST	0.775624189057959	7.57555045173417	4.41023897432898	2.47101934583851e-05	0.000431083010557716	2.20274365782882
PCED1B	0.799066832953443	7.18282692193546	4.40662624591456	2.50611047407926e-05	0.000436095198385348	2.18940184014999
ZBP1	1.22371420163331	6.0406999249224	4.40629653190628	2.50933687842267e-05	0.000436095198385348	2.18818457899164
GNG7	0.930862950230345	6.26035171810365	4.40622225264047	2.51006428820983e-05	0.000436095198385348	2.18791035825127
STK17B	0.629385851764563	5.38244342041734	4.40136242056393	2.55810066161706e-05	0.000443635826696742	2.16997595574167
TMEM71	0.921554027029925	5.97141418470083	4.39381788222419	2.63443471886307e-05	0.000454814130995062	2.14216104657053
ANKRD36B	0.714860143740646	5.74987003047805	4.3927335766079	2.64558443046041e-05	0.000456327563113469	2.13816616889714
ROBO3	0.875006134956076	6.29467355488639	4.39109776650107	2.66249130817449e-05	0.000458561237631759	2.13214068236808
SFRP2	1.42284859072385	8.31309921633349	4.39027499117779	2.6710344150348e-05	0.00045947551581542	2.12911058348197
HIC2	0.625249818577404	5.87674091213718	4.38516848418231	2.72465078384353e-05	0.000467857972264289	2.11031319771995
DNAH1	0.65202252209447	6.35996518240516	4.38457198790314	2.73098103652027e-05	0.000468105308193528	2.10811843912773
SEPT6	0.741195518907406	5.5345513738978	4.38263128521388	2.75167479965647e-05	0.000470595204775283	2.10097920849909
CX3CR1	0.93691323984633	5.62938611656332	4.37844194490019	2.79686248902745e-05	0.000476836413311839	2.08557538296078
CXCL2	1.59564179681166	6.83538922982548	4.34924554582554	3.13224747768334e-05	0.000526655363241955	1.97850572444957
CXCR4	1.05510661596287	6.18576645326156	4.34130613381948	3.22995153226254e-05	0.000538981738747027	1.94947599049467
LTA	0.902611706085066	5.61415035082413	4.33912765072486	3.25726960758498e-05	0.00054088190725778	1.94151700467332
MRAS	0.616165078135859	5.25235630415567	4.33758994367289	3.27668623380355e-05	0.000543163936211279	1.9359007348381
ADRA2A	0.70957197902606	5.87899697081653	4.32982061734614	3.37650654820636e-05	0.00055694419639171	1.90754546838274
NLRP3	0.729028853476389	5.91736590178744	4.32976201307984	3.37727051086794e-05	0.00055694419639171	1.90733171809477
SMAP2	0.804459597104109	7.58326506158535	4.31476822095798	3.57829685938424e-05	0.000584074529706441	1.85271032699242
CD6	1.27278238333242	6.45832583091405	4.30558855403466	3.70700558190529e-05	0.000599578418508269	1.81933464565639
NCOR1	0.690582723064765	5.51600909990919	4.30273454378573	3.74792204078301e-05	0.000605550340867777	1.80896807674181
IRF7	0.649269559274042	5.9503851813762	4.29817701421806	3.81416380410097e-05	0.000613594741332326	1.79242381125422
SAMSN1	0.876097209592343	5.86855078735275	4.28921337781664	3.94774912944088e-05	0.000627770804254777	1.75992076240953
ADAMTSL2	1.10659492606328	6.51480592557763	4.27510023225576	4.16724683894169e-05	0.000652380277828108	1.70884
CH25H	1.10051507408555	5.95328337132438	4.27410088299903	4.1832267918951e-05	0.000654346896712611	1.70522906496281
PAFAH1B3	0.81055025087049	6.45117935290399	4.2699987987854	4.24944038240744e-05	0.000664161514788349	1.69040712677571
C11orf80	0.957226700397097	6.1994486037584	4.26011651774714	4.41312050780176e-05	0.0006858247178764	1.65474088248367
VIPAS39	0.641962600124129	5.56862469098599	4.24427606578301	4.68820580622351e-05	0.000720589827636976	1.59769242598499
TRIM26	0.731056525635791	6.7479126974057	4.23986881376318	4.76762756731962e-05	0.000729664247832946	1.5818466368069
APBB1IP	0.743230050733474	7.37681403692558	4.23602668773814	4.83791930612926e-05	0.00073630209089945	1.56804218661146
MBD1	0.669337079599786	5.79881046731573	4.23488568738411	4.85898506322009e-05	0.000738920794443303	1.56394436778044
NBEAL2	0.851735803302052	6.53551232628066	4.21239581118756	5.29265483887015e-05	0.000792292696493896	1.48333323400269
TRABD	0.651227696127459	8.27639467942541	4.20916417191267	5.35794730101671e-05	0.00080018142765418	1.47177498858979
TXLNGY	0.753856842108828	5.49266333949042	4.20529705457014	5.43709638614364e-05	0.000808847299216054	1.45795218011331
CD163L1	0.910084171256268	6.41686532162915	4.20472101898961	5.44898192067223e-05	0.000809986085816696	1.45589394359988
PADI4	1.49964731300922	5.7553454567912	4.20391985102253	5.46555419267572e-05	0.000811819244165782	1.45303161824727
COL1A2	0.788465250214031	8.96495183795204	4.19438897714264	5.66645309952396e-05	0.000835180223583417	1.41901051370097
CD96	0.94962722751706	6.00257071039551	4.19107825941782	5.73788429350376e-05	0.000843759851639194	1.40720554324185
EGR3	0.811996815693057	5.60169545805558	4.17535453468391	6.08910737245557e-05	0.000885209185672242	1.35123047225901
DEF6	0.911068428288769	6.68461877238625	4.17241095200991	6.15711297239188e-05	0.000893061249768295	1.34076826782741
KDM5D	1.37895127807096	6.65738732836681	4.17012588447791	6.21040699171991e-05	0.000899428534519436	1.3326502203038
PRKY	0.799644451115609	5.48438425031631	4.1655728253411	6.31791996785596e-05	0.000913617037043582	1.31648426933281
JMJD1C	0.721812728649471	6.71729686191121	4.16191563284211	6.40557012171894e-05	0.000924197781088402	1.30350830415165
FMO1	0.926921801898383	5.25045670848632	4.15431498886499	6.59147916164871e-05	0.000947450901118065	1.27656681289526
MOB3A	0.706534871158234	6.61640268571464	4.15188605958701	6.65197387005946e-05	0.000953997690757741	1.26796459086256
TNFSF13B	0.609929112599778	7.13755060292539	4.13979610230218	6.96109635871056e-05	0.000990171997651355	1.22520086741478
GZMB	1.43056381282577	6.54546869849715	4.13662759218612	7.0443620661505e-05	0.000999047082359389	1.21400825347548
C3	1.05338510206167	6.20214951240533	4.13569657126572	7.06900954811433e-05	0.00100180056852847	1.21072063631118
INPP5D	0.941805432394015	6.65315615597951	4.12311083556658	7.4104248273348e-05	0.00104223291618568	1.16633018796109
CYTH4	0.863572022562787	7.61735599770967	4.12277904925051	7.41963577123727e-05	0.00104223291618568	1.16516128062711
REC8	0.911982392615247	5.94000513165682	4.11904752038557	7.52398826278108e-05	0.0010535807445747	1.15201950070368
DUSP5	1.21990319201121	7.68701729962108	4.11466155008957	7.64844171290769e-05	0.0010668957596366	1.13658386231057
ANKRD28	0.572593919602052	5.78132370875467	4.11282968909219	7.70100364179269e-05	0.00107309618432142	1.13014046648141
HLA.DRA	0.612154747300439	9.55999199779592	4.10933324427565	7.80229065814795e-05	0.00108436461486612	1.11784780404713
GPR183	1.09957734752437	7.27049159860236	4.10349121965861	7.97438142723333e-05	0.00110231351707592	1.09732549075767
VEGFC	0.713361045780937	6.36083127438845	4.10280309058835	7.99488981085995e-05	0.00110281095330493	1.09490956665955
HLA.DOA	0.9289498769174	7.11670631890614	4.09736904502085	8.15862658356389e-05	0.00112135724744375	1.07584168918024
PLAU	0.939152650232059	7.66692666530299	4.09166456923726	8.33396774992241e-05	0.00113890773546368	1.05584455223437
THBS1	1.06513862930283	8.35752556450491	4.08263696712808	8.61885406606615e-05	0.00117199275531891	1.02423937608258
PGGHG	1.04224306054962	6.81098920602359	4.07862366242999	8.74847758785598e-05	0.00118708966617357	1.01020525123725
LIMA1	0.794186216175774	7.30657436658594	4.07690902881807	8.80442515831965e-05	0.00119130405711087	1.00421240210379
NPIPB13	0.582135686020755	8.21782851733516	4.07511209130307	8.86342601779919e-05	0.00119844035689819	0.997933853638806
CDK12	1.72543437332433	7.4134336860552	4.07462878685492	8.87935941169647e-05	0.00119974746151264	0.996245517652131
SFRP1	1.34886886066551	6.94106817353482	4.06837951162691	9.08787006891587e-05	0.0012227432209379	0.974427912578047
PRKD2	0.593690666295977	5.76161681865601	4.05782456277261	9.45073273310722e-05	0.00126622623448615	0.937633538526248
SELE	0.917756799946643	5.51151632532138	4.05503949142874	9.54876832102672e-05	0.00127757315355959	0.927936425844699
ADGRA2	0.706199043729275	6.53148671227109	4.04620991735236	9.8660506662945e-05	0.00131531613164419	0.897225522897915
SCG2	1.07570210466405	6.49655961059994	4.03846039238342	0.000101528164798894	0.00134244353814891	0.870311469584419
CYB5D1	1.06530070321934	6.72828344400304	4.03798285298225	0.000101707459926773	0.00134388614752105	0.868654210132595
WDR27	0.624076685624185	5.71643571210078	4.03755581725624	0.000101868049766063	0.00134507977987658	0.867172340557762
TDO2	0.670061454119055	5.18655035736861	4.02957538307525	0.000104914169629108	0.00137675578596223	0.839500262707695
JAML	1.01617481244503	6.8173856848024	4.02578259966884	0.000106392242886589	0.00139328719720016	0.826362857161717
DNM3	0.70544866556459	5.36481757264432	4.02085916717161	0.000108340676328573	0.00141108203332439	0.809322624716694
DOCK8	0.910157397729513	6.90953808640917	4.0180413402899	0.000109471134758718	0.0014238684416375	0.799576863060284
TRIB1	0.861895117572458	8.19306395360663	4.01374993041022	0.000111214470989103	0.00143692921009302	0.784744171394843
LGALS3BP	0.96145923662925	6.9544526125747	4.01326754072607	0.00011141208845205	0.001438365371209	0.783077581497144
KNTC1	0.80511789044657	6.50183879765933	4.00670870945972	0.000114132556289021	0.00146754998167199	0.760432302212879
ADORA2A	0.820040610518658	5.66768522779758	4.00636349015094	0.000114277492082403	0.00146842742510717	0.759241137251001
F13A1	1.0593283194138	7.31736379887883	4.00121867495876	0.000116458444599313	0.00148833634807854	0.741498094596772
OSM	1.30457457022463	6.14501193698991	3.99864870390915	0.000117562739819518	0.00149857271410419	0.732641248168178
PLEKHG4	0.658005479065064	5.44968259858917	3.9978311859278	0.000117916114661266	0.00150207713326986	0.729824726797888
ETS1	0.719943508601374	8.0810531353036	3.99748340986422	0.000118066749738045	0.00150299600431157	0.728626693437505
TAF1L	0.608623842078784	5.39353510063939	3.99095051581253	0.000120930820554444	0.00153333873532144	0.706136150662233
TDRD10	0.750618907173293	5.21741992482492	3.99032740298748	0.000121207441392628	0.0015358290356739	0.703992397569355
CAMK1G	1.80113107038938	7.0211320604653	3.97736351621535	0.000127101637660027	0.00159686417775972	0.659447447793471
CLEC11A	0.924755697249235	6.16260349254081	3.97606752396756	0.000127705712299282	0.00160121386226722	0.655000188342857
MEG3	0.802589113557336	5.88900795953367	3.96838835643151	0.000131341727626971	0.00163928860309386	0.628670697022343
SLC2A3	0.929456258290626	6.99169402078457	3.96740247656103	0.000131815635647499	0.00164333895595183	0.62529314114113
MCOLN2	1.07068795166197	6.40385156789348	3.95933341429036	0.00013575627838487	0.0016812352561169	0.597672399550334
ADD3	0.593334494276856	5.96293006864955	3.95500196233275	0.000137917771077358	0.00169933809791711	0.582862805134429
TMEM131L	0.682408289078084	6.61998944411132	3.95279	0.000139033142652409	0.00170965224741363	0.575311890939304
SHANK3	0.897152442977822	7.66798571009435	3.94569860803892	0.000142672014404375	0.00174320254485397	0.551094427848331
CD37	1.27194946035787	6.42145978631343	3.94512192373093	0.000142971808367363	0.00174575143048567	0.549127034655937
SOCS3	1.47134213138955	6.45765633765484	3.92987794432584	0.000151118160050752	0.00183004445059802	0.497198628627386
BIRC3	0.581578658831836	6.80178379458059	3.92937655497725	0.000151393487661169	0.00183004445059802	0.495493187637383
FKBP11	1.00861245718373	7.87717801093027	3.92900894075094	0.000151595659597225	0.00183004445059802	0.494242876118292
HLA.DQA1	1.1786056829271	8.17478602987389	3.92006007029699	0.000156597391320073	0.00187857998384343	0.463833237295262
THBS4	1.64652406192187	7.05055894845342	3.91945099560559	0.000156943481090461	0.00188155284217781	0.461765381960167
SNORD14A	0.734107951887632	5.81354086665452	3.91855276586851	0.000157455207465593	0.00188634687800756	0.45871625926005
PNP	0.912269952594598	7.24828308474069	3.91840348396851	0.000157540408332502	0.00188634687800756	0.458209558634318
ARHGEF6	0.618132026488269	7.83835368546218	3.91496151388038	0.000159517117077026	0.00190536813672561	0.446530623646753
OLFML2A	0.753417835598645	6.69788609246636	3.91494430080166	0.000159527061692842	0.00190536813672561	0.44647223721576
BCL11A	0.918709354016941	5.43928445101951	3.91467394455947	0.000159683333871621	0.0019060455799913	0.445555219131034
CD79A	1.16850614756256	6.04831431176578	3.90752112875187	0.000163871280276886	0.00194753540172642	0.421310802540418
HBG2	1.99416678179333	6.32829717892851	3.9053922396494	0.000165137836825378	0.00196137036219521	0.414101329117312
TMEM94	0.711058474310215	6.05076833880164	3.9046328603409	0.00016559187576398	0.00196554374046941	0.411530403231664
LAT2	0.571212959765456	5.77841077657383	3.90227350622002	0.000167010162530441	0.00198115029232207	0.4035450417492
RABGEF1	0.567123806571077	5.79324709200112	3.89370265546318	0.000172260515853292	0.00203210094672035	0.374566844055043
PNPLA7	0.933101952191814	6.71793289817792	3.89295482090271	0.000172726018814154	0.00203633765776835	0.372040658826679
QPRT	0.898593441246155	6.03958879661474	3.89145278522922	0.000173664614770021	0.00204019103093453	0.366967877314294
PFKFB3	0.770661132270794	7.3708816617006	3.88815564736831	0.000175742024433058	0.00205544092840276	0.355837679261577
FER1L4	0.572331053776742	5.18389567016364	3.88551428244271	0.00017742332856391	0.00207130917602721	0.346926271891112
HIF1A	0.814974832847149	6.42437150148618	3.87862486383358	0.000181881110801008	0.00211304353604132	0.323704147489029
SNORD14C	0.618641919000437	5.23275674597416	3.87663639509817	0.00018318747282228	0.00212178303366932	0.317007363602409
PTPRCAP	1.41571284340198	6.52943094608576	3.87334896774242	0.000185366848424133	0.00214149141878057	0.305941575454639
UBD	1.37704019996487	6.18823883289069	3.87279068570828	0.000185739403669858	0.00214226904979705	0.304063044448974
LUM	1.03260269027976	8.04580671666485	3.86721929741992	0.000189496636220422	0.00217658618691095	0.285327320712439
IL18RAP	0.937676678584101	6.1317988334486	3.86611882665234	0.000190247288881068	0.0021811225107287	0.281628998232048
NPDC1	0.818241321339956	5.93399120523325	3.85841364790626	0.000195583077811537	0.00223492309599418	0.255756537138404
HLA.DOB	1.56847259210505	6.31217719022878	3.85833196318493	0.000195640400547699	0.00223492309599418	0.255482463610214
RGS11	0.566200837664113	5.54248937037791	3.85432964061356	0.000198468743762635	0.00226073913282518	0.242058966556529
DLL1	0.709126764656935	6.32465140589127	3.85076492215115	0.000201020604137833	0.00228683332550383	0.230111975988198
ZNF296	1.01914847699065	5.92341802423763	3.84856501044557	0.000202611010365897	0.00230219015101808	0.222743219578896
EPB41L3	0.734438406414249	7.0890141597433	3.8476182094524	0.000203299174514201	0.00230727089226372	0.219572818861357
PLCG2	0.812927186221739	7.51644818634744	3.84211525670343	0.000207343174254161	0.00234621301079798	0.201157581861923
CD8A	0.933185175223226	6.04045622561619	3.83603956135301	0.000211897029673946	0.00239238806954124	0.180848752480416
TMEM238	0.813187600331211	6.04284811868623	3.8346912498453	0.000212920450281109	0.0024008097415089	0.176345122589185
CD19	1.98976071262359	6.48470929667071	3.83034125806134	0.000216254445794981	0.00243124346399924	0.161823416737796
ATF3	0.634328292803029	5.66797202132137	3.82793477117248	0.000218120161049361	0.0024464725269192	0.15379511050693
PAPLN	0.932109664272192	6.46177774991753	3.82585599979298	0.000219744129691129	0.00246180287130858	0.146863163505541
PTPN13	0.664046730312274	5.53867429213411	3.82356771977925	0.000221545076824419	0.00247618332800953	0.139235866936407
CD48	1.05436523752681	7.27902294782096	3.81980674623658	0.000224535639102565	0.0025066818345526	0.126707271844824
TEPSIN	0.589963728466363	5.43573952095754	3.81068829512554	0.000231946555255079	0.00257291352660124	0.0963704674910995
ATP13A1	0.973591430805902	6.94838170967067	3.80532902205093	0.00023641023800187	0.00261334319675739	0.0785659181754523
FAM129C	1.1957453062219	5.41368532392091	3.80160166299676	0.000239562776783804	0.00264056932890197	0.0661940883555374
AZIN2	0.64523876569316	5.07729401272393	3.79838460576486	0.000242315828045484	0.00266630968032117	0.0555234325823477
SNORA10	0.757719956664792	5.6653931004331	3.78822658495545	0.000251207624352265	0.00274678536598999	0.02187525196811
ZFP36L2	0.9935474164491	6.87184023277139	3.78788849764353	0.00025150883898745	0.00274850926441423	0.0207565217998269
IER3	1.08841538697247	8.13091192743982	3.7848887341375	0.00025419652594069	0.00277471304769695	0.0108336303537735
LRRC15	0.926599114786847	5.48647422550899	3.78359746051989	0.000255361852505701	0.00278267389190333	0.0065640751419922
TMC6	0.79923313637863	6.34501452654156	3.77548834586329	0.000262796960514726	0.00285257730775681	-0.0202232
GJB2	0.919934837220108	5.57261732934009	3.77522353718071	0.000263043195438249	0.00285257730775681	-0.0210972
NELL2	0.94901497689528	5.38411289144685	3.77234884612484	0.000265730407291232	0.0028721811701502	-0.0305823
CCL2	0.811855570666131	8.83801048610167	3.76990548823863	0.000268034912530141	0.00289115292129695	-0.0386399
JAK1	1.22312112094664	6.34940791559651	3.76745666773605	0.00027036362203409	0.0029097143943028	-0.0467115
PRF1	0.794088381829365	5.72568153654355	3.76162509244331	0.000275986831410589	0.00295693557593012	-0.065917
LPXN	0.773900522743138	7.75323952967818	3.75307834122002	0.000284429379132955	0.00302202269305192	-0.0940237
C2CD4B	0.756743481246964	5.41804578823413	3.75150933525227	0.000286005676488352	0.00303540170845121	-0.0991782
FIGNL2	0.62715257437307	5.34668548672925	3.75065200817014	0.000286870490415345	0.00304271038609159	-0.101994
GZMK	1.12772678562617	6.80707672419192	3.74315073489219	0.000294543954187566	0.0031002410922898	-0.12661
FCER1A	1.14891935554026	6.42625284204566	3.73902770418628	0.000298844248518048	0.00313344577334422	-0.140124
OS9	0.783751428137256	6.55655145112229	3.7379691432586	0.000299957902066535	0.00313824808358791	-0.143592
ETV3	0.798995384797836	5.42130272729235	3.73530959481044	0.000302773281571786	0.00316424522323877	-0.152301
FAM30A	1.29608732081032	5.48237644919358	3.73510100084487	0.000302995155686845	0.00316463494710538	-0.152984
NLRC5	0.750286299653834	5.18638415699995	3.7332747932939	0.000304944232433047	0.00317999034540475	-0.158962
CRYBG1	0.582263392676063	5.5897093610427	3.73011671220944	0.000308342917129738	0.00320321947442538	-0.169293
FAP	0.975050460659874	6.80264877973432	3.72893777888582	0.000309620863927626	0.00321126818025912	-0.173148
RELB	0.703796217041963	5.94117980996018	3.72275414224442	0.000316406609123382	0.00326396602277816	-0.193353
CPLX1	0.879196733418376	5.97878042133353	3.7209538477411	0.000318408582774808	0.00328284907151668	-0.199231
MZB1	1.73215193554266	7.43403909362018	3.71995557778634	0.000319523860447287	0.00329080356757599	-0.202489
CERCAM	0.78655245217714	6.47528451869006	3.71090024923112	0.00032981132783807	0.00336956653297102	-0.232014
KLHL6	0.895233223047341	5.81082545694686	3.70310330989766	0.000338920251306712	0.00344425006980802	-0.257391
PTGS2	1.19435142956188	7.05681823536933	3.70040828499117	0.000342123899199449	0.00346760411544343	-0.266153
ALPK2	1.26892667468312	5.88335940861854	3.68904094429925	0.000355955375252294	0.00357937059589308	-0.303058
TMEM123	0.714622837696916	7.62879010904757	3.68145926712931	0.000365473571221685	0.00365779246973883	-0.327623
IRF8	0.844815381236306	7.82927508927798	3.67618009741136	0.000372243121283686	0.0037100295679841	-0.344705
DCANP1	0.684132553078923	5.21374216205647	3.67187728634891	0.000377848420040056	0.00375807057147372	-0.358614
PLAGL2	0.572697215535848	5.97436390332421	3.6715341163752	0.000378298897630607	0.0037605974527703	-0.359723
TMEM200A	0.667568577254449	6.37621224465614	3.6693205985881	0.000381216825460351	0.00377754335190764	-0.366872
DDX60	0.72362780995063	5.77479451983083	3.66833960961302	0.000382516805558996	0.00378484070244575	-0.37004
ADM2	0.65127660202148	5.18619078800833	3.66776210830384	0.000383284058129578	0.00378852127053167	-0.371904
PBX4	0.888836779302946	5.56943768508465	3.66339912293628	0.000389127911910339	0.00383242952748732	-0.385983
CYGB	0.871138172804454	6.93716153480473	3.64950951480451	0.00040829918260572	0.00398232101384061	-0.430715
PTPN22	0.684421733583454	5.46307378812097	3.64868430330811	0.000409465895857794	0.00398963564483121	-0.433368
PDIA6	0.794597470580781	6.58531942025138	3.64193518457714	0.000419127261593398	0.00406927512701176	-0.455053
PLAC8	1.23018407566439	5.79784175737858	3.64122770742323	0.000420152422961323	0.00407303204557847	-0.457324
PDCL3P4	0.643253560387672	5.10326597067545	3.63308238513996	0.000432127621986623	0.00417643384682276	-0.483449
LRCH4	0.745457031508995	6.7250872652701	3.63206005154154	0.000433653273221914	0.0041869518754951	-0.486725
TMEM154	0.832076544109852	5.90576223958125	3.63088161844361	0.000435418201393592	0.00419975661656509	-0.4905
HBG1	1.88258353464533	6.21604453920289	3.62705560154349	0.000441195383136696	0.00423414877470435	-0.50275
F8A1	0.677335874378065	6.24559015130551	3.62535513590048	0.000443786261939	0.00424867570062066	-0.508192
KLHL3	0.675988106361919	6.87460080892814	3.61968923203439	0.000452523309748415	0.004316896506449	-0.526307
AKAP12	0.609234563147883	5.69899775808693	3.61545368524122	0.000459160745234206	0.00436155401448274	-0.539836
EVI5	0.570387600367112	7.47281	3.61349352015676	0.00046226356092371	0.00438577707504725	-0.546092
PATL2	0.702724859818072	5.16337079180352	3.60597968082576	0.000474342224351863	0.00447821839143336	-0.57005
NXF1	0.613989924616786	7.42414856464263	3.59970623356175	0.000484654995090156	0.00454862967450791	-0.590024
CYTH1	0.584978918600724	7.45002959944231	3.59939829541095	0.000485166627538865	0.00455120051487462	-0.591004
LCP2	0.686515856842538	5.31643019158856	3.59647738549618	0.000490045120882243	0.00459471296983909	-0.600293
CCL8	0.825164051622888	7.90244137892381	3.58878751127239	0.000503111484072626	0.00468984074675997	-0.624722
CRABP2	0.869097198128039	6.1916355601649	3.58006064428196	0.00051833868789801	0.00480586562638998	-0.652396
CD24	0.796171085163977	5.63749414659257	3.57552077868622	0.000526431364290541	0.00486440873586231	-0.666772
COL3A1	0.69687332158759	8.97380194508197	3.57248598315435	0.000531907557580304	0.00488834284493754	-0.676374
INSIG1	0.584707379550578	6.08228067639188	3.56692257880485	0.000542086602235452	0.00495883663706973	-0.693959
SLC12A8	0.898437074590118	5.94864584336446	3.56351480207507	0.000548412208974656	0.00500471885273059	-0.70472
E2F2	0.753022621364842	5.79466784746028	3.56310545067227	0.000549176731768286	0.00500930810216084	-0.706012
SIDT1	0.66919783249208	5.0864307197418	3.55806961561815	0.000558664627030677	0.00507168940214762	-0.721898
SPTBN1	0.698444912448002	5.98175160625762	3.55715717174829	0.000560400222817874	0.00507470300527412	-0.724775
NUP210	1.03191505197907	6.04390541467363	3.55214063599313	0.000570033691552888	0.00513110722072007	-0.740579
CD3D	1.1586726226733	6.80901782635888	3.54687015968554	0.000580323138937802	0.0052163693981705	-0.757165
RAPGEF4	0.578173237560547	5.20110523269012	3.54455492867353	0.000584898331835048	0.0052525625991153	-0.764445
CXCR5	0.768650347309591	5.1417897812126	3.53368516612816	0.000606837274293895	0.00540395649006089	-0.798572
LAMP3	0.601883874270887	5.46606514272775	3.53129645490439	0.000611761506754412	0.0054398768747158	-0.806061
GAB3	0.569316483760312	5.51237046688775	3.53023808776015	0.000613955320630632	0.00545272570194378	-0.809377
CD79B	1.2626467617022	6.50703352774417	3.52356125445195	0.000627967304967386	0.00555851226116763	-0.830283
RNF144A	0.68370421183112	6.4341643307866	3.52341760725898	0.00062827205193068	0.00555863988274713	-0.830733
CRISPLD2	1.05818003956402	8.05541581173237	3.51954713526202	0.000636535958202564	0.00561359624861644	-0.842837
NR2F1	1.02057891788654	6.14947545942254	3.51658977668083	0.000642919246532428	0.00565534207682214	-0.852078
DAXX	0.614672142280467	6.05590282451191	3.51161805907571	0.000653786666931975	0.00572878696799981	-0.867601
PTGER4	0.59236240907293	7.39751549708663	3.50356414551233	0.00067175965530372	0.00584348494340982	-0.89271
SP140	0.66390233327935	5.44506620946893	3.50020270001684	0.000679397925695526	0.00590440266173627	-0.903176
CBLN4	0.777989296172261	5.05605358686687	3.49337552507525	0.000695164119924478	0.00600072688912266	-0.924408
EPSTI1	0.771326648385451	6.92741309844456	3.4922969146851	0.000697686306931197	0.00601978460230045	-0.92776
CMAHP	0.744063953758407	6.38832305509686	3.49156737618289	0.000699397121914617	0.00603182761089065	-0.930026
G0S2	1.33582033060872	5.78592110512111	3.48612684292423	0.000712280752508269	0.00610991365928464	-0.946916
OVGP1	0.64829119472788	6.08465359540802	3.48249474623564	0.000721005971757921	0.00616266979253445	-0.95818
CCL3	1.11334942142247	6.6014790419051	3.47508750814987	0.000739113026494174	0.00627466215231719	-0.981122
SEL1L3	0.984077651497588	7.42661293179267	3.47164287729128	0.000747678568225184	0.00632569768768863	-0.991778
SPIB	1.05175169468058	5.37729428095885	3.47131123961828	0.000748508145104381	0.00632991914583413	-0.992804
E2F5	0.861374229603381	5.74137110438687	3.46935016044853	0.000753431441371418	0.00636312235399081	-0.998866
SLC22A23	0.586361627614501	5.85288533365224	3.46882922553262	0.000754744366951762	0.00636578662980548	-1.00048
IFNA8	0.892048074560297	5.15715022575876	3.46725027992498	0.000758736996509298	0.00639313709117464	-1.00535
PTGDS	0.870467816862533	8.20233648269476	3.46489034155328	0.000764741588495748	0.00642745498390675	-1.01264
IRF4	0.923539871435058	5.62922918679567	3.45837070809368	0.000781563405793447	0.00655158185959778	-1.03276
APOBEC3G	0.743198321469005	5.79002552832387	3.45308033438466	0.000795468854718351	0.00664668758639668	-1.04906
PACSIN1	0.607302586902647	5.02720388355067	3.4527478709002	0.000796350446364809	0.00664668758639668	-1.05008
PPP1R16B	0.645794351572502	6.68546390635913	3.44543278774166	0.000815982057787291	0.00677437950703367	-1.07258
PVRIG	1.06553862852103	5.63263284470296	3.44081606594709	0.000828605442689414	0.00687071451092747	-1.08677
ULK3	0.587689856406631	5.42087927780918	3.43497078904147	0.000844851638557083	0.00696620562954948	-1.1047
CTLA4	0.619903144405104	5.18020000451604	3.42333128495331	0.00087809831181281	0.00718464541793506	-1.14034
IFI16	0.840689961773652	7.57719982731002	3.41611357993374	0.000899328457116139	0.00731769767953489	-1.1624
KLF2	0.632172620683654	9.11395118288825	3.41254597845068	0.000909999468115368	0.00737631236940594	-1.17328
TUBB3	0.917432332579533	6.24691432289507	3.4031627205659	0.000938636411571223	0.00754772479460001	-1.20187
SSFA2	0.736325323579308	5.48501250759175	3.40185718012705	0.0009426872596094	0.00756509882718752	-1.20584
HLA.H	0.736474718064978	8.54202051465634	3.39976081714854	0.000949226255266752	0.00760731933166062	-1.21222
LAMP5	0.999140664131331	5.48953559985185	3.39822659067119	0.000954038803015158	0.00763949264848524	-1.21689
ITGAM	0.784217430412327	6.95654708669699	3.39081930148593	0.000977598049166971	0.00774714083168494	-1.23939
HERPUD1	0.637530291549865	7.84084629449144	3.38652186912951	0.000991515525868909	0.00783796707608841	-1.25242
MIR600HG	1.07060713141818	5.72592140405924	3.38082424289189	0.0010102545422557	0.0079499573327514	-1.26968
GSTM2	0.590954721575572	5.50038820201069	3.3807	0.00101066521194594	0.0079499573327514	-1.27006
H19	0.874206801495549	7.84504059940238	3.37650874938418	0.00102466853736491	0.00802892964380345	-1.28274
CD52	1.03386608976426	7.62735917956795	3.37639499927719	0.00102505106724647	0.00802892964380345	-1.28308
GK2	0.638237198084825	4.92282398421835	3.37311795639026	0.00103612914276733	0.00808779276686875	-1.29299
TNF	0.726820216576007	5.47133130341342	3.36923545705658	0.00104939935380619	0.00817191034794243	-1.30472
PLEK	0.75749536156186	7.77851241218955	3.36906689740404	0.00104997907949119	0.00817191034794243	-1.30523
TRAF3IP3	1.09132985918404	5.96184299634164	3.36861829139531	0.00105152343040153	0.00817728172155468	-1.30658
PSD4	0.823072919099523	6.11335610752087	3.36799243539551	0.00105368153497823	0.00819073758371629	-1.30847
SCO2	0.638660242778428	7.54523987051207	3.36077871038581	0.00107885803668398	0.00834578423044503	-1.33022
MMP9	1.36293827990385	8.18581799187892	3.36051704844178	0.00107978177780136	0.00834955650960615	-1.33101
FCRL2	0.810549416895541	5.29646542546055	3.3551855451088	0.0010987658142445	0.00845877373523326	-1.34707
HLA.A	0.668312501028266	8.47903512484146	3.35156674992663	0.0011118291960807	0.00853531747720972	-1.35795
SERPINE2	0.716275843544667	9.00731657681985	3.34811106668069	0.00112443956729378	0.00860796479624416	-1.36833
GEM	0.89826795881136	6.49426657155228	3.33981219212856	0.00115527333027815	0.00878429832466461	-1.39324
CR2	1.33471046625513	5.61372015179761	3.33187402652564	0.00118550686846466	0.00898563519541742	-1.41701
FCGR3B	0.837790312418233	5.8333058520591	3.33068949072408	0.00119008138270847	0.00901317173787041	-1.42056
SLC2A14	1.04428451688958	5.38332716012894	3.32328865623607	0.00121903891062394	0.00918886574126217	-1.44268
HLA.DPA1	0.673566118607017	9.03803076095518	3.32155566557983	0.0012259143564548	0.00922841518884476	-1.44785
FAM214A	0.649062447212194	6.50218174137785	3.32148041177445	0.00122621373866192	0.00922841518884476	-1.44807
RB1	0.647156520942641	5.52608339647736	3.32110361023492	0.00122771379820637	0.0092324463395362	-1.4492
CSF3R	0.773930785635044	6.0714042876696	3.31948378182926	0.00123418198424586	0.00926652873347894	-1.45403
PARVG	0.765163792770956	7.1200295839721	3.31850375145382	0.00123811085328985	0.00928146844051975	-1.45695
HSH2D	0.972184580218268	5.46536798284711	3.31806060578001	0.00123989123392328	0.00928901153826176	-1.45828
GM2A	0.718957621044693	6.00385442004289	3.31477952760965	0.00125314805938897	0.0093685172764784	-1.46806
HDC	0.871042741695968	6.07287473385372	3.30428434750951	0.00129644921954221	0.00960968515577049	-1.49929
HOXD12	0.773271593696597	5.07297026818876	3.29956115670435	0.0013163896707309	0.00972360981319975	-1.51332
LRRC8C	0.594498634644582	5.37457463215691	3.29651117695906	0.00132941823785064	0.00978625023750398	-1.52237
STAMBPL1	0.885606248071689	6.25472214686999	3.29630210226336	0.00133031574414703	0.00978625023750398	-1.52299
SPATA20	0.605690347591787	7.09955504088828	3.29359051594867	0.00134200738885603	0.00984824586701322	-1.53103
BHLHE22	0.75987486197009	5.97815705572535	3.29020016035894	0.00135676094723724	0.00994127252039964	-1.54108
CYSLTR1	0.659285303639709	5.55426981636163	3.28926910516516	0.00136083902432934	0.00996352732688703	-1.54383
FCRL5	0.619646199947684	5.2638105935056	3.27959881968028	0.00140387876183387	0.0102239112872085	-1.57243
ARHGAP15	0.639022026229489	7.19155248703187	3.2753848632478	0.00142302923337866	0.010331936936772	-1.58487
VANGL2	0.575779558607977	5.19056868195624	3.2681826083717	0.00145632656455576	0.0105099240124329	-1.60611
FCRLB	0.673270662394403	5.79241510186964	3.2658254165295	0.00146738149688753	0.0105777432753797	-1.61305
CBX4	0.567272105404062	6.33372091632163	3.26374918519345	0.00147718366560291	0.0106244021268344	-1.61916
EDEM1	0.571559058629079	6.54821956533115	3.2617062188638	0.00148688847769693	0.0106781570870163	-1.62517
NCF1	0.82355652248476	5.49855871623315	3.25442687280501	0.001521954339448	0.010881007387256	-1.64656
CHMP1B	0.613987319867649	7.40658080050404	3.24712142729751	0.00155792131761643	0.0110555824859467	-1.66798
MXD1	0.652920100080765	6.73280154481277	3.24424793133211	0.00157228469856932	0.011132752529145	-1.6764
PNOC	0.968056195202436	5.38662600884081	3.2428603128749	0.00157926499266139	0.0111697848354248	-1.68046
COMP	0.935648113875012	8.21547796308943	3.24033760335551	0.00159202942934438	0.011239305108491	-1.68784
LY9	0.615307985646393	5.14479866696992	3.23843394706112	0.00160172526012499	0.0112744969964533	-1.69341
TCF3	0.663591893510013	6.09508911057794	3.23545677629304	0.00161699935624963	0.0113444740471804	-1.70211
CEMIP	1.45791123542262	7.46895341765893	3.23493566241171	0.00161968682191504	0.011359166260947	-1.70363
SH2D1A	0.720851648913212	6.10736516470553	3.22485227372971	0.00167251621136134	0.0116443619573542	-1.73305
IKBKE	0.578680120531579	5.67187654562396	3.2230808244874	0.0016819616783994	0.0116973622574046	-1.73821
MAN2C1	0.652203148581582	6.59347294246241	3.21481522829637	0.00172669569089672	0.0119520302595476	-1.76226
GFI1	0.596038942732613	5.22357773960877	3.21466269537406	0.00172753154135275	0.0119534943587784	-1.7627
ABCA6	0.692052174499241	5.8485279033273	3.21110508450464	0.00174713389929915	0.0120688289945576	-1.77304
PPP1R15A	0.747568457644641	8.36269195229348	3.20736007407713	0.00176799274706174	0.0121500319939857	-1.7839
OAF	0.733260379368997	7.52405093625519	3.20552196588701	0.00177831530672522	0.0122034497715273	-1.78924
MYO1G	0.70614810624495	6.82365029939123	3.1950902214804	0.00183797050741305	0.0125275127571842	-1.81944
OR2A9P	0.566571893046796	5.33363519344438	3.1914801769406	0.0018590456215534	0.0126262105251016	-1.82987
MAFA	0.620229034492272	4.89789580872531	3.1832016191255	0.00190822805483582	0.0128961999074785	-1.85376
NFATC1	0.566241283198393	5.19929780130212	3.18261749444358	0.00191174367365636	0.012906292093027	-1.85545
CXCL12	0.610330714182069	7.37278854502258	3.18155165204133	0.00191817411212407	0.0129405784181562	-1.85852
CDA	0.604982467330964	5.3827993128123	3.17727413073979	0.00194418439772261	0.0130966570617181	-1.87084
MAN1A1	0.625968269540318	6.15710760001049	3.17718501439998	0.00194472976216779	0.0130966570617181	-1.87109
RMI2	0.645407676740136	5.45467619910435	3.17650500510768	0.0019488959009748	0.0131200987763936	-1.87305
IGFLR1	0.650088320898002	6.37420783370248	3.16943368750243	0.00199271416308363	0.0133034190893202	-1.89338
UHRF2	0.614053945680336	5.8070886591421	3.16566004735364	0.00201647151195523	0.0134426753370108	-1.90422
CCL21	1.20145112629446	6.98809895611489	3.16309646484244	0.00203276087218761	0.0135105878351301	-1.91157
POLM	0.579027036535167	5.62053959139084	3.16303626562669	0.00203314485358292	0.0135105878351301	-1.91174
PSORS1C1	1.31557906778937	6.02713522666033	3.16261522771999	0.00203583233596314	0.0135105878351301	-1.91295
CPT1B	0.613682687494427	5.54465270486577	3.16194636156864	0.0020401085014057	0.0135342749022569	-1.91487
RNF126P1	0.628900913396465	5.21811445926576	3.16113549324597	0.00204530371477544	0.0135593438099344	-1.91719
RASGRP1	0.917452772848436	5.49145897108657	3.15565544708792	0.00208073819433294	0.0137182553266868	-1.93289
MCM5	0.582138600795746	6.37505048430654	3.15178136508688	0.00210613197597088	0.0138332771224489	-1.94397
RRAS2	0.629569202041482	5.71231309925265	3.15162937648292	0.00210713407990676	0.0138351128579886	-1.9444
LCP1	0.643492151054616	8.70460074053751	3.14918209768477	0.00212333085488313	0.0139175941621337	-1.9514
CDK14	0.588720757065786	5.91537466027796	3.14400351747169	0.00215798653171956	0.0141109324236007	-1.96619
BANK1	1.39173324234311	5.71934847861202	3.14145444188834	0.00217523770314723	0.0142043318773728	-1.97346
BTN3A3	0.699028448498542	5.86639390305504	3.14100448330446	0.0021782961304364	0.0142194537038307	-1.97474
MMP11	1.1193589322923	6.24469857103306	3.14061901745069	0.00218091937057045	0.0142268764119052	-1.97584
LOC100505715	0.591509669420432	5.87608927217585	3.13843548421268	0.00219583464758955	0.0143095473664906	-1.98206
GPR132	0.669372143049957	5.24526191897925	3.13556701613187	0.00221557267310855	0.0143989661912208	-1.99023
DAPK1	0.577694897053482	6.34863739091834	3.12574951216797	0.00228438194937485	0.0147510208440914	-2.01815
LAG3	0.652618214790596	5.59405016137881	3.12510460219923	0.00228897079060525	0.0147756691695644	-2.01998
SHKBP1	0.750283437040599	5.91301084423362	3.12407381937145	0.00229632308396381	0.014813140756594	-2.0229
CDH3	0.701180168911112	5.18442768969135	3.12147243177005	0.00231497571722388	0.0149033372837822	-2.03028
VPREB3	1.57151706409306	6.04715299975439	3.11386186557895	0.00237035656772915	0.0151985421452586	-2.05185
WDR86	0.652133705310468	5.50152277558183	3.09951835983885	0.00247808953967484	0.0157312673496733	-2.09237
KIAA1217	0.788336543887991	5.80325941889529	3.09720342876892	0.00249589674932891	0.0157865907949541	-2.0989
IQCN	0.856768592816718	6.16100469276707	3.09687175229237	0.0024984578143357	0.0157924969670754	-2.09983
TP53INP1	0.929016814762925	7.1885226835487	3.09087076377232	0.00254521801979944	0.0160193110476923	-2.11673
SKAP1	0.723299925730338	5.54672	3.09000848154013	0.00255200329887146	0.0160409242154278	-2.11916
LAMA4	0.588927334090687	7.08947393250329	3.08290050933249	0.00260857819002323	0.0163215156948316	-2.13913
CXCL13	1.51459609760342	5.90886717104342	3.08119124097383	0.00262235520282257	0.0163756075385652	-2.14393
YBX3P1	0.626501327914749	7.63057811230866	3.07813442868287	0.00264716197117181	0.0164700414054722	-2.1525
GZMH	0.784410152435362	6.03023966847893	3.06570717724827	0.00275026827760713	0.0169695895723707	-2.18728
POU2AF1	1.38320927099981	6.0995726476276	3.05821545731504	0.00281421008034284	0.0172805856953958	-2.20819
PRND	0.910864809418854	5.18450672815013	3.0572751758392	0.00282233189881418	0.0173082532141885	-2.21081
MYO1F	0.732504778842038	6.04915077585238	3.05068378038222	0.00287987820636727	0.0175823176463992	-2.22917
KLRB1	0.646239081791496	6.8859787983469	3.0502870107319	0.00288337663398451	0.0175924566712133	-2.23028
SOCS1	0.699318659719716	5.66800794752579	3.04945260852576	0.00289074662762536	0.0176091786854804	-2.2326
HIVEP1	0.585341927989047	5.62998836512252	3.04391411609655	0.00294010994419469	0.0178249984140442	-2.24799
NCF4	0.628653406023573	6.08250976240595	3.03796500540782	0.00299400112691716	0.0180716095762786	-2.2645
PRKCB	0.683238394151522	5.86691297524545	3.03217746523312	0.00304730429935999	0.0183355399483175	-2.28054
CD5	0.736030742356063	5.23300274102094	3.02462456714972	0.00311818665180173	0.0186681681161338	-2.30143
MYB	0.567408602651226	5.20954365452545	3.0225090960917	0.00313831142498367	0.018753467709968	-2.30727
CD1C	0.764660021232376	5.29706228224539	3.02232665309794	0.0031400526428018	0.0187580180652366	-2.30778
TUBB1	0.915554598755357	5.29001393481094	3.02155319739051	0.0031474443499768	0.0187749920179193	-2.30991
ADGRG5	0.822108295198656	5.36111623378933	3.02138644799356	0.00314904003500894	0.0187749920179193	-2.31037
GREM1	1.04021432421482	6.06415069940528	3.02107600270326	0.00315201278999369	0.0187825822836039	-2.31123
TNFRSF13B	1.13450996200741	5.51584166244353	3.01600519626572	0.00320093838049043	0.0190090465982847	-2.32521
CORO7	0.576659550751022	6.59926646609749	3.0114357666177	0.00324562662203489	0.0192223582721695	-2.3378
OSBPL10	0.566608581080889	6.86446471699145	3.0113066319781	0.00324689787173279	0.0192223582721695	-2.33815
IGFBP4	0.595137744150907	8.58384893460921	3.00278787367077	0.00333178303236014	0.0196640930756989	-2.36158
PTTG2	0.649603	4.99445626067224	2.99960885000839	0.00336398212595702	0.0198113816621264	-2.3703
CAPN15	0.645059506382354	5.63660627634312	2.99337	0.00342801159622223	0.0201095302237221	-2.3874
EXOG	0.793317415778114	5.16301458959342	2.98531861167012	0.0035123017721999	0.0204521075822808	-2.40943
ALDH1A3	0.903674531793585	6.7559560172441	2.97860791813137	0.00358401456466493	0.0207462452032559	-2.42775
ARMH1	0.68730638845187	5.46930807500051	2.97685189236596	0.00360300173849687	0.0208282220064194	-2.43254
STAP1	0.909848441233711	5.32071209803887	2.96020593413421	0.00378765101882489	0.0216279052807698	-2.47781
GRASP	0.731135089812014	6.07448896743048	2.94563120995095	0.00395644410445456	0.0223554893835451	-2.51727
TPSAB1	0.875921580996725	6.03007840779179	2.94036169244609	0.00401915744112702	0.0226059895322615	-2.53149
GAPT	0.898991621026705	5.65719001669485	2.93492258790533	0.00408484774702791	0.0229148827906816	-2.54615
DENND1C	0.731310053022221	5.34641347019877	2.93410337482056	0.00409482690605759	0.022950689678975	-2.54836
PRICKLE1	0.736173588347985	6.88171262225389	2.92249507556225	0.0042386644359097	0.0235023079322117	-2.57957
RNF19B	0.868400366971579	6.3912930372274	2.91986399111972	0.00427190545464395	0.023625043857485	-2.58662
PRKCQ.AS1	0.746270728756609	5.29239012919668	2.91342787555185	0.00435423201451575	0.0239489015081639	-2.60387
IL4R	0.697210907194846	6.27187744935583	2.90478823440562	0.00446703813097504	0.0244359748730423	-2.62697
GZMA	0.663917718994017	6.78512985863111	2.88423284531282	0.00474630261692835	0.025605159172643	-2.68168
RAX2	0.611848936832897	7.6904368724478	2.87888008567715	0.00482160926671632	0.0258874175604461	-2.69588
FCRLA	1.43453175280859	6.29915865331841	2.87567523129167	0.00486722068584418	0.0260884118844268	-2.70436
FNDC1	1.09935443059363	6.93421411241068	2.87429572597727	0.00488697536305242	0.0261796391440967	-2.70801
SGSM3	0.570978580199746	5.87408929065807	2.86750856920667	0.00498524362287768	0.0265796364254013	-2.72595
RARRES2	0.589462304482933	7.90042629443669	2.86667866688925	0.00499738294011339	0.0266221184672818	-2.72815
CXCL1	0.868284209325404	5.53461059878538	2.85690883616298	0.00514234203453775	0.0272471256217665	-2.7539
LINC00597	0.62416404292938	5.31237276065745	2.85299056257179	0.00520155410606354	0.0274579042509661	-2.76421
TRIL	0.757117912425457	5.72306186290335	2.84770678484778	0.00528239065747263	0.0277296412374951	-2.77809
PHLDA1	0.978577360889988	6.93582960608629	2.8450552811677	0.00532338816448237	0.027877896552839	-2.78505
CRLF3	0.575567237992685	5.80924010571736	2.8427533669259	0.005359216409762	0.028011891176987	-2.79108
HSP90AB3P	0.69955318478724	6.72064994958278	2.84201959999042	0.00537068348459203	0.028048855972722	-2.79301
SATB1	0.659016780668882	5.26644193215956	2.82915967934867	0.00557533587478669	0.0288501028807205	-2.82664
CD3E	0.707074632408915	5.27111403039417	2.82819880853965	0.00559091004601617	0.0289134101537668	-2.82915
RAB7B	0.700025913681105	6.07607070696974	2.82004506781912	0.00572467976555583	0.0293296009610201	-2.8504
SLAMF1	0.786406431778794	5.4244192825389	2.81717148767377	0.00577251676963375	0.0295115102994414	-2.85788
TENM3	0.95540242909238	5.62381146896565	2.81426909495787	0.00582120418290888	0.029712816658484	-2.86543
SLC7A5	0.943741695040305	6.86506452287931	2.8090127588026	0.00591033547177156	0.0300476056671636	-2.87907
SEMA6A	0.691687322001398	6.54212106840802	2.79930218282997	0.00607828452327797	0.0306921741080835	-2.90423
CDH5	0.56887951134996	7.30208228879988	2.79925267926792	0.00607915176825788	0.0306921741080835	-2.90436
CD38	0.847560726247305	5.91312136336211	2.79691580493027	0.00612021992003189	0.0308362448918238	-2.9104
SLAMF6	0.654588679588678	5.97598125622941	2.78925424718306	0.00625664729931346	0.031333970492455	-2.93018
LAX1	0.906947505786854	5.85005528881936	2.7891083343831	0.00625927226161921	0.0313389191215903	-2.93056
P2RY10	0.642199942828737	5.17914287825796	2.7783791875863	0.00645506621472349	0.0320759661944189	-2.95818
FGD3	0.603536896341384	7.12416044848796	2.77119969227224	0.00658918656233054	0.03257334519039	-2.97661
ZFP42	1.02052923406709	5.63892608204719	2.76979599039234	0.0066157042826897	0.0326622677143829	-2.98021
RGS18	0.652304026427452	5.95546343822088	2.76284827685343	0.00674839376336077	0.0331889922921411	-2.998
HBD	0.828672059340994	5.4532300268875	2.76107172143598	0.00678271012626988	0.0333149738526329	-3.00254
TM7SF2	0.644958495985449	5.45701112202646	2.76077894156065	0.00678838077067148	0.0333257277526349	-3.00329
ADAM8	0.982136535161835	6.53279203510362	2.75936757649231	0.00681577715187386	0.0334088247183248	-3.00689
NKX3.2	0.630681474620153	5.19551857482849	2.74036015873142	0.00719467929347639	0.0349528875292816	-3.05531
ZNF223	0.638574560172024	8.00589371280769	2.72981884799255	0.00741298504054882	0.0356935701465252	-3.08204
CTSG	0.735272030775882	6.7346144715573	2.7297583506284	0.00741425511713835	0.0356935701465252	-3.08219
MAN2B1	0.655115659042123	6.58917758172962	2.72623201203186	0.00748862966419402	0.0359431696040759	-3.09111
PTN	0.890083168348803	5.66173868854493	2.72554610509996	0.00750317480895056	0.0359859180591602	-3.09284
KDM6B	0.68987245391588	5.12296303673548	2.72456975086548	0.00752392340672915	0.036044822153221	-3.09531
SPON1	1.06571919726442	7.23904310031957	2.72295716290314	0.0075583069356477	0.0361507231051489	-3.09939
HIST1H2BJ	0.679351058378673	5.11912436964491	2.71783805261736	0.00766840503001054	0.0365494853633512	-3.1123
DUSP2	0.994742023607928	6.08477646515163	2.7119273328189	0.00779734029533224	0.0369925719797729	-3.12719
STMN2	0.987267373470008	5.55922891134766	2.70026062552957	0.00805763220756457	0.037970943192481	-3.1565
RN7SK	0.977805510441798	6.14881582707449	2.6994707169208	0.00807553755013923	0.0380354838708403	-3.15848
PROK2	0.910724395523732	5.44337324709146	2.69798941770595	0.00810921247774694	0.038091676761814	-3.16219
SYTL1	0.711418295849902	5.25827350936643	2.69482001591908	0.00818169217558091	0.0382812019534878	-3.17013
IL2RG	0.722074250331443	5.26276363517935	2.68957525461357	0.00830292474752317	0.0387065491151884	-3.18325
ALPL	0.727964815308001	6.95125499433452	2.6877581036949	0.00834530682138752	0.0388568201367425	-3.18779
JCHAIN	1.35739884527921	7.78991829720842	2.6834021156446	0.00844770331021311	0.0391767680997929	-3.19866
XBP1	0.666944583173241	8.55848537585406	2.67133811370577	0.00873726724996415	0.0401448809138022	-3.22868
CXCL5	0.611104176252713	5.06464526312672	2.67027572315784	0.00876319313017864	0.0402446859367715	-3.23132
AMPD1	0.86046055584042	5.42681307444641	2.66736547616391	0.00883457027464025	0.0404779156700435	-3.23854
TIMD4	1.24713835878912	5.59672316686051	2.66416415586906	0.00891369431909752	0.0407306900795802	-3.24648
CD22	0.705146967456601	5.32464440975922	2.66370933780009	0.0089249875560408	0.0407725630512902	-3.24761
NSUN5P1	0.647397506149664	5.48379425918487	2.6614611706322	0.00898100063006805	0.0409600376520445	-3.25317
TEKT4P2	0.701012717571549	5.84384829496919	2.6602766745751	0.00901064021549817	0.0410756470395066	-3.25611
SCAMP5	0.76276408158291	5.46599905598422	2.65682108701206	0.00909761601595893	0.0413147429415441	-3.26465
RGS1	0.914727256796446	7.95149669900848	2.65637318363585	0.00910894503848551	0.0413563817184832	-3.26576
FDCSP	1.48553875384248	5.64335506459853	2.6536787712422	0.00917736593121397	0.0415586206525598	-3.27242
CD4	0.803558812280442	6.2170616642145	2.62929461853628	0.00981804339926518	0.0437459294676125	-3.33239
GVINP1	0.798909917743058	6.74001868519809	2.62903277978358	0.00982513712066229	0.0437673511661704	-3.33303
RAB30	0.636808307389312	5.44258294335613	2.60149467747489	0.0105975663763576	0.0464623324574636	-3.40018
BLK	1.03379172669199	5.55207427987526	2.59782188468097	0.010704624425741	0.0468447080466935	-3.40909
TSPAN13	0.661001781028049	6.2795151115732	2.59758915215534	0.0107114410751406	0.0468447080466935	-3.40965
NAPSB	0.682310843803429	6.02706326498483	2.59276136776476	0.0108537305855554	0.0472392647854158	-3.42134
BMP6	0.630582815069737	5.8514268172077	2.5881208686214	0.0109921037103057	0.0477005479686112	-3.43256
SETX	0.706955365222421	6.22582183852724	2.57935523993571	0.0112578265779658	0.0486327972761256	-3.45371
IGLL3P	1.38324670404634	7.58546254735577	2.57765093473384	0.0113101579072042	0.0487492758422628	-3.45781
ANPEP	0.782793541307732	6.54354275633685	2.5672695258665	0.0116336799998291	0.0498296280261138	-3.48276
