# Supplementary material for: Hub genes of neutrophil extracellular traps in abdominal aortic aneurysm: a bioinformatics analysis
Source: Hereditas. 2026 Apr 20;163:69. doi: 10.1186/s41065-026-00663-0 (PMC13227812; doi:10.1186/s41065-026-00663-0)
Supplement: Supplementary file 6 — Supplementary Material 6. [file 41065_2026_663_MOESM6_ESM.xlsx]

## Sheet: down
logFC	AveExpr	t	P.Value	adj.P.Val	B
CCDC71	-1.89486	5.00686861567506	-16.6016	2.3443140994352e-31	4.48842377477863e-27	59.8986969111363
MAP9	-0.871335	4.72177302553435	-13.0654	6.94864162733969e-24	6.65193462985228e-20	43.4402417034531
ASNA1	-0.742108	4.7436318128727	-12.9331	1.35788741646392e-23	8.66603749187271e-20	42.7952754577724
KCNK15	-0.7682	4.71574709881213	-12.0846	1.03407947089151e-21	3.95969710993778e-18	38.618429277801
FAM161A	-0.81097	4.73754959111226	-11.7627	5.42589323412085e-21	1.73140253100796e-17	37.0179783192045
PDE3A	-0.599233	4.65255048457348	-11.5889	1.33175838213454e-20	3.64254942633541e-17	36.1505639196696
BTC	-1.09775	4.83280441355997	-11.473	2.42648197505417e-20	5.80717798679839e-17	35.5708049273703
CHMP4C	-0.840911	4.76430234050849	-11.1623	1.21545898910239e-19	2.30176071462889e-16	34.0130438203619
RPS24	-0.908583	7.31872450861811	-11.1293	1.44265792204882e-19	2.30176071462889e-16	33.8473112311187
STAC2	-1.1354	4.72693671189821	-11.0414	2.27796804506372e-19	3.35492124544538e-16	33.4054781131177
RYR2	-1.07398	4.93934408010844	-10.9589	3.49788843497253e-19	4.78361228399886e-16	32.990584792241
NKD1	-0.602601	4.6383498703019	-10.7432	1.07491180336503e-18	1.37201742581512e-15	31.904230804906
KRT75	-0.608404	4.60690004586345	-10.7241	1.18739153191123e-18	1.42086239187327e-15	31.8079097793773
FAM133A	-0.736782	4.69906734025409	-10.3875	6.86094665673243e-18	5.97089475862723e-15	30.1097313560973
METTL2A	-0.767057	4.74631321554241	-9.61444	3.86206043048147e-16	2.73862996303697e-13	26.2048506121453
ASB2	-0.611186	4.73810979633905	-9.51981	6.32141050137944e-16	4.32249019497896e-13	25.7272682674118
TIMM8A	-0.754008	4.85318953904403	-9.44748	9.21020188689668e-16	6.08063880436289e-13	25.3624568335516
FAM181B	-1.13998	4.87432309623311	-9.41928	1.06658070145209e-15	6.80691803666723e-13	25.2202270809502
SCUBE3	-1.00667	4.73744173670453	-9.24319	2.6637460622989e-15	1.54545703359923e-12	24.332982140769
ADRA1B	-1.52162	5.02921858413449	-9.14265	4.48921018421664e-15	2.45572623391462e-12	23.8269929848057
ACTRT3	-0.717144	4.7523705029048	-9.02781	8.1426191062066e-15	4.10259435282715e-12	23.2497398941575
ALDH1L1	-1.32141	5.06395056138579	-8.93356	1.32658859331388e-14	6.34971630189691e-12	22.7765506967234
PLPP7	-1.13302	5.29774199541861	-8.83089	2.25582352903644e-14	1.05341456797394e-11	22.2618440693369
GNB4	-1.00642	5.29727546787664	-8.76078	3.240259231416e-14	1.44274426150444e-11	21.9107555503507
PAFAH2	-1.15011	5.11291317971807	-8.74492	3.51662451469608e-14	1.53021120359934e-11	21.831405047007
CEP70	-0.832793	4.9540424595444	-8.65464	5.60152207287551e-14	2.33145090450597e-11	21.3800791649092
KAAG1	-0.66432	4.70029374518192	-8.61154	6.99389450039323e-14	2.78968966884435e-11	21.1648600771512
KLHL30	-1.16537	4.96311817064435	-8.44555	1.64182827845917e-13	6.04508542680371e-11	20.3375959819751
H2AFJ	-1.18956	6.35371485646444	-8.43783	1.70811127155672e-13	6.17047139721225e-11	20.2992298924735
SRPK3	-0.807762	4.7284455634651	-8.4083	1.98749723015565e-13	7.04678184602964e-11	20.1523814510803
CINP	-0.648347	4.78924202949741	-8.37471	2.3609695487046e-13	8.21874963263606e-11	19.9854620137615
NXPH3	-1.71282	5.08332918903431	-8.16397	6.93454166425443e-13	2.14143120490025e-10	18.9411261437253
HOGA1	-0.606994	4.79799295525373	-8.15303	7.33231309190711e-13	2.2283248644072e-10	18.887068860892
KLF15	-1.6441	5.14522098221454	-8.03472	1.33905916063786e-12	3.94425025993424e-10	18.3034041407977
MPPED2	-0.570613	4.64657325876409	-7.96025	1.95432512670507e-12	5.50257483469048e-10	17.9370394233023
C2orf49	-0.937961	5.22171579258373	-7.94319	2.13096459678219e-12	5.91296350289737e-10	17.8531949595643
APOB	-0.901385	4.81023082729989	-7.93493	2.22199651302176e-12	6.07747789118781e-10	17.8126624080073
SMAD9	-0.828227	4.83494712050729	-7.92411	2.34725976290979e-12	6.24175491953763e-10	17.759523402511
MPP6	-0.724067	4.91795941681295	-7.87166	3.06114508901843e-12	7.92009241545229e-10	17.5022415991865
ENDOV	-0.611363	4.89572900223674	-7.85167	3.38679198043261e-12	8.64580256764837e-10	17.4042964968402
FRK	-0.718249	4.94139444994761	-7.82611	3.85374083236132e-12	9.33971164258098e-10	17.2791626255042
TRIM36	-0.572205	4.78714911720398	-7.79966	4.40442737416741e-12	1.05108766267562e-09	17.1497662284666
SLC14A1	-0.854105	4.90010928413482	-7.76165	5.33554865845588e-12	1.23077607969634e-09	16.9639806474373
TTLL7	-0.979501	4.98288339991781	-7.7463	5.7647049583903e-12	1.29848283686283e-09	16.8890401644943
ENDOG	-0.923926	5.44971201203032	-7.71676	6.6895120379895e-12	1.45542497135622e-09	16.7449160554978
LMO7	-0.777279	4.85847298001196	-7.66296	8.76832563572659e-12	1.86531514024024e-09	16.4828097511275
FAM204A	-0.65262	4.82994965230752	-7.6319	1.02482660734178e-11	2.15619013452371e-09	16.3317563320547
RPL41	-0.59788	7.42823746319133	-7.59014	1.26369437525917e-11	2.60157983964646e-09	16.1288485559872
C12orf43	-0.918805	5.40736115124393	-7.55964	1.47233347564011e-11	2.99886135368145e-09	15.9808691650005
STAC	-0.697753	4.73826566593219	-7.5154	1.8370288756272e-11	3.663724463829e-09	15.7665781370694
PRRT3	-0.663674	4.95930007415391	-7.50784	1.90783939506583e-11	3.76572093380726e-09	15.7299562066148
RAB17	-0.56614	4.78579348015416	-7.43166	2.79021447572362e-11	5.28925211407965e-09	15.3619016550949
CCDC8	-0.641448	4.80698934927779	-7.38978	3.43723454002301e-11	6.2675516669791e-09	15.1600125443299
SLC27A5	-0.692138	5.02809940275231	-7.3055	5.22418609580335e-11	9.01101504416674e-09	14.7548076339826
POLR2C	-0.73393	6.40686772510319	-7.30345	5.27745394879207e-11	9.02161904496187e-09	14.7449892578525
HOXB8	-0.6029	4.72416497364338	-7.29049	5.62761229252021e-11	9.49532380430611e-09	14.6828157465991
PDE8B	-1.38413	5.26395550826948	-7.16629	1.0397435456954e-10	1.59255439407073e-08	14.0888063854023
CCT5	-0.885695	5.45080803438541	-7.14667	1.14524224291841e-10	1.74022285578698e-08	13.9953094807612
THAP10	-0.759225	5.10759679372744	-7.02674	2.06401341323071e-10	3.03981544690117e-08	13.4255568467013
ACADL	-1.49643	5.17172779290755	-7.01604	2.17510518782946e-10	3.17022488941999e-08	13.3748582760628
ZNF77	-0.609862	4.85773177001559	-7.01505	2.18567682755374e-10	3.17022488941999e-08	13.3701694843891
ROCK1	-1.00972	5.30184740939161	-6.98393	2.54498485697269e-10	3.60935407937771e-08	13.2229915599075
SPHAR	-0.903663	5.13055455497477	-6.97798	2.62009168176323e-10	3.68802773261081e-08	13.1948681244322
PPP1R26	-0.607496	4.92213619507169	-6.96915	2.73560459534939e-10	3.79535402772169e-08	13.1531517203667
FKBP5	-1.44366	7.47587202880294	-6.96527	2.78795977148225e-10	3.84016386941001e-08	13.1348214317864
LRTOMT	-0.648345	4.99246500217326	-6.9166	3.53491417710427e-10	4.83424763105989e-08	12.9053168858272
MANBAL	-0.730411	6.13602714267536	-6.91214	3.61261153480571e-10	4.9054652798149e-08	12.8842980480452
ZBTB3	-0.904691	5.33000369306353	-6.83223	5.32731233992523e-10	6.93855252110262e-08	12.5088535242898
ERLIN1	-0.766267	5.2261530858374	-6.79969	6.23767779626234e-10	8.06936345184046e-08	12.3563910171432
ZBTB16	-1.78583	5.75382328157077	-6.78653	6.647809181125e-10	8.52048389434843e-08	12.2948554614816
DUSP26	-1.63306	5.6036713854586	-6.78012	6.85734556219509e-10	8.69475086978723e-08	12.2648682276017
GALNT15	-1.91914	5.41603844937932	-6.7631	7.44552107429834e-10	9.37841753213921e-08	12.1853527390754
MCAM	-2.09959	5.64956524513139	-6.74459	8.14183932005303e-10	9.99254202703431e-08	12.098971694769
GK5	-0.839551	5.02401722940731	-6.7359	8.4909024318751e-10	1.03545743924e-07	12.0584137707243
ELOB	-0.638436	6.93480697841339	-6.7004	1.00760799788632e-09	1.21331212122839e-07	11.8930538550028
MED11	-0.581537	5.01166444302626	-6.66733	1.18143946811153e-09	1.38258329845182e-07	11.7393213730865
TSPAN2	-0.812524	5.02494794429471	-6.66683	1.18428737567167e-09	1.38258329845182e-07	11.7369959090246
TMEM11	-0.640152	5.14148363122138	-6.59421	1.67798825968988e-09	1.91230733452515e-07	11.4004846688741
TMEM246	-0.580234	4.8626072654429	-6.58489	1.75454633358184e-09	1.98772450312177e-07	11.3574064292245
PCDHB12	-0.623355	4.85555861365196	-6.5182	2.412687920067e-09	2.65478867342545e-07	11.0498952242565
PTPN3	-0.657404	4.9037430664294	-6.48297	2.85329691768066e-09	3.05191188748122e-07	10.888000785173
SGCG	-0.608324	4.69303321304541	-6.44868	3.35827377908892e-09	3.51352512428615e-07	10.7307464541743
UQCRB	-0.824981	5.28843867608483	-6.43708	3.54841464292531e-09	3.61372057199192e-07	10.677603916714
CCDC107	-1.40842	5.72878209482717	-6.42895	3.6877985310628e-09	3.71613635135412e-07	10.6404279893182
MANSC1	-0.635247	5.14452794092357	-6.40875	4.05823998431366e-09	4.04682618435778e-07	10.5480753853151
PRRT1	-0.56606	4.92362429535374	-6.37759	4.70275281701988e-09	4.59382170585013e-07	10.4058792024854
ITGA10	-1.87397	6.51534232892477	-6.37145	4.84111732059176e-09	4.6845479610646e-07	10.3779077079436
MT1M	-2.25136	6.54265192937466	-6.32121	6.13565291591884e-09	5.67503433469479e-07	10.1493532846968
ZNF532	-0.952974	6.76209339283389	-6.29595	6.90979162234823e-09	6.29975573340378e-07	10.0347723611068
SMIM37	-1.02638	6.32549864600613	-6.2774	7.539231801319e-09	6.77681371211519e-07	9.95071344086797
MRAP2	-2.13346	5.93950332053612	-6.27629	7.57848467276198e-09	6.78026483853742e-07	9.94570667937253
HSPB7	-1.32588	5.49823565389398	-6.25879	8.22697658222737e-09	7.26705895618368e-07	9.86654941287671
POLR2I	-0.639636	7.12185625731297	-6.25855	8.23645562254183e-09	7.26705895618368e-07	9.8654392843142
CYP4F11	-1.16072	4.85292097522908	-6.25701	8.2961428798861e-09	7.2861445678119e-07	9.85847831723073
COQ8B	-0.967818	5.37066661670354	-6.22915	9.45243320773601e-09	8.15208496375287e-07	9.73269814781722
PRRX2	-1.17896	6.83449590374154	-6.20883	1.03949850184129e-08	8.76750586619086e-07	9.64108348725806
PTGIR	-0.838634	5.10086764545518	-6.19351	1.11660048905568e-08	9.15688159012159e-07	9.57212672850807
FIBIN	-1.34378	5.21778271637469	-6.17906	1.19451877466829e-08	9.60935145369707e-07	9.50712262914301
PHB	-0.64229	6.88556088436286	-6.17744	1.20355642640217e-08	9.64154449368033e-07	9.49985931947651
PFDN6	-0.985709	5.70624903629419	-6.17582	1.21271029721568e-08	9.67439639603805e-07	9.49255806036911
LRRC47	-0.830023	6.47771221785578	-6.15629	1.32821272671703e-08	1.04221151089034e-06	9.40489652675637
IL17B	-1.32817	4.84772853887844	-6.14338	1.41050848512646e-08	1.09778843318013e-06	9.34697624291097
BLCAP	-0.602112	6.78031345139922	-6.13544	1.46351669862682e-08	1.12081962847636e-06	9.31143387476767
MRPL54	-0.60022	7.09730903810923	-6.12627	1.5272469049488e-08	1.15575767755532e-06	9.2703707297769
CCDC126	-0.697944	4.91986766463414	-6.10679	1.67185804792559e-08	1.2455017192834e-06	9.18322289104072
GALNT6	-0.594881	4.92620423441404	-6.10208	1.70883980145235e-08	1.26322188566049e-06	9.16214849387416
GCAT	-0.941428	5.21997959120114	-6.09301	1.78218052584331e-08	1.30235222701512e-06	9.12167265307676
PCDHB4	-0.864768	5.18443127611335	-6.07582	1.92992386857654e-08	1.4019285792541e-06	9.0449678194429
ZNF649	-0.641355	4.99292704058064	-6.0597	2.07941295832424e-08	1.49670828947654e-06	8.97312212341487
ZNF416	-0.585493	5.00676718144874	-6.04383	2.23771137543692e-08	1.5680660896169e-06	8.90247453021349
RPL31	-0.826764	8.38310440587788	-6.02228	2.47166306621758e-08	1.70839209623833e-06	8.80673490178615
LRRC57	-0.657454	5.18829582918842	-6.01432	2.56410924332338e-08	1.73471503790351e-06	8.77138376548791
PCDH20	-1.2986	4.83006650714041	-5.99784	2.76636856452131e-08	1.85191931945192e-06	8.69829515539721
CRNKL1	-0.644103	4.94494473464335	-5.96644	3.19608485828572e-08	2.08136873118158e-06	8.55931786577169
MRPS36	-0.807977	5.2020730294223	-5.96491	3.21862029663206e-08	2.08440122498275e-06	8.55255580555666
KRT7	-0.852405	4.92006261625499	-5.92753	3.82046040686178e-08	2.39824704753363e-06	8.38760278433763
NAA38	-0.667757	6.73343007401372	-5.92552	3.85579019367389e-08	2.40465664651728e-06	8.37874606846693
FAM46B	-2.04279	5.72124532045992	-5.92102	3.93598787061112e-08	2.43840292978665e-06	8.35893950895804
WDR55	-1.06424	5.62704260255956	-5.92035	3.9481087863463e-08	2.43840292978665e-06	8.35598119037419
ACTA1	-1.64449	4.87674464906888	-5.90757	4.18584028225889e-08	2.52814189413655e-06	8.29972752851774
SERGEF	-0.773435	6.52204472160494	-5.90535	4.2283745110384e-08	2.53946352615895e-06	8.29000120059909
GPRC5C	-0.817939	5.36753167559853	-5.89777	4.37745512296727e-08	2.60862390545977e-06	8.25666792814043
PMM1	-0.691986	6.89668425211576	-5.8967	4.39894732194407e-08	2.60862390545977e-06	8.25195643319544
MMP14	-0.602429	4.90857428755857	-5.88928	4.55048614863677e-08	2.67250330680367e-06	8.21937643284242
ITGA8	-2.90158	6.50832109282659	-5.8672	5.03269052312035e-08	2.90228592637537e-06	8.12249810979028
ANKRD1	-1.57832	5.33402408650773	-5.86059	5.18672507582925e-08	2.97320473957565e-06	8.09350327243236
LURAP1	-0.615197	5.02902279783142	-5.84955	5.45397386768125e-08	3.1170681692724e-06	8.0451855586801
B3GNT8	-0.586635	5.04036044398924	-5.84268	5.62715299771616e-08	3.20647235994862e-06	8.01512551186038
RAMP1	-1.88224	5.68367340609429	-5.83957	5.70737450950415e-08	3.24253389789218e-06	8.00151349925515
GADD45GIP1	-0.72113	4.99910943338106	-5.83813	5.74486283227071e-08	3.25417585167618e-06	7.99521803102026
ZNF526	-1.11826	5.46665449943457	-5.77621	7.60800912221894e-08	4.19777932720472e-06	7.72517132161454
DSEL	-1.03558	5.27028066909683	-5.76103	8.148258276156e-08	4.44463113832715e-06	7.65923642312903
MT1E	-1.03348	8.27618860187887	-5.71715	9.93209496874701e-08	5.31172877853716e-06	7.46900880835148
EXOSC4	-1.0176	5.32755510051163	-5.70433	1.05219601170856e-07	5.58042793356566e-06	7.41358297730196
IRF2BP1	-0.640803	5.18891778296188	-5.70187	1.06385990026551e-07	5.62670211339321e-06	7.40299253597175
GUSBP4	-0.603618	5.1382642725959	-5.66541	1.25312046577578e-07	6.501963262261e-06	7.24572629387543
VTRNA1.3	-1.12398	5.13233248359008	-5.6646	1.25765945730091e-07	6.50787782959006e-06	7.2422539884383
TIMP4	-2.08512	5.77244470861019	-5.66221	1.27121576824279e-07	6.54266051042376e-06	7.23195772571969
TRIAP1	-0.583906	6.49692875963298	-5.64663	1.36306067560262e-07	6.88730568048256e-06	7.16496914780351
HES6	-1.06061	5.31472087267043	-5.64658	1.36335989392191e-07	6.88730568048256e-06	7.16475838218754
PDK3	-0.73257	6.86041193168313	-5.6094	1.60979566710329e-07	7.94359480473185e-06	7.00523504758686
LRRC8A	-1.07229	5.90317151273597	-5.60424	1.64727085911659e-07	8.08683278683238e-06	6.98314464703293
KLK1	-1.0753	5.07572376272899	-5.58796	1.77119660792148e-07	8.54189678973919e-06	6.91352207499853
MFHAS1	-1.3138	5.4747405804364	-5.54657	2.12898897604488e-07	1.00398086047673e-05	6.73696068743978
PEX11A	-0.774344	5.11943177780912	-5.53201	2.27089611013762e-07	1.06495946377265e-05	6.67505369095126
C12orf65	-0.935892	5.62572794346862	-5.53161	2.27498391665629e-07	1.06495946377265e-05	6.67332836424534
MT1IP	-1.29263	7.00944597645638	-5.52669	2.32503102293735e-07	1.08046223216404e-05	6.65245338837946
MTHFD2	-0.669201	6.14346126082071	-5.52454	2.34726772713102e-07	1.08552627786595e-05	6.64332236947723
TRMU	-0.697946	5.1155980040819	-5.50896	2.51485530724015e-07	1.15189999312009e-05	6.57717213413453
CST6	-1.37709	5.29852419259612	-5.50627	2.5449227201403e-07	1.16288998567556e-05	6.56577280553426
NPTX2	-1.72781	6.24424322464051	-5.49976	2.6191690463459e-07	1.19113089219332e-05	6.53819222636044
UBFD1	-0.584322	5.03628518348091	-5.49393	2.68746964918962e-07	1.21068926831493e-05	6.51350351703263
MAP3K5	-0.632874	6.67743782111563	-5.48369	2.81171269822357e-07	1.26072719719411e-05	6.47016369629605
AKAP1	-1.15959	5.42033139125691	-5.48101	2.84512127119919e-07	1.26680678740418e-05	6.45883696988724
DLG5	-0.683762	5.16302369045967	-5.47314	2.94562706079843e-07	1.29946948631444e-05	6.42554841855101
ELK1	-0.701743	6.67878978164194	-5.46187	3.09547310088242e-07	1.34433960251563e-05	6.37797363522153
MCRIP2	-0.574012	5.05021364371294	-5.46008	3.12007559404879e-07	1.35151509782032e-05	6.37038374578009
JPH2	-0.769152	5.24245502118099	-5.4509	3.24857677211402e-07	1.39524052362487e-05	6.33169087141319
ZNF540	-0.762656	5.18119501512878	-5.44581	3.32217018607212e-07	1.41903493425078e-05	6.31021615826652
SNAPIN	-1.04893	5.75631697034512	-5.44522	3.33070178687662e-07	1.41903493425078e-05	6.30775751436616
MT1X	-2.18033	7.63412312867653	-5.44441	3.34265515171369e-07	1.41903493425078e-05	6.30432337739533
PLXNB1	-1.23176	5.93322214839703	-5.44103	3.39263863938377e-07	1.43706768561154e-05	6.29009546457921
UBE2D4	-0.580705	6.51233787928424	-5.43338	3.50859016343604e-07	1.4763838960252e-05	6.2578823505791
CTPS1	-1.03133	6.20331403433584	-5.41925	3.73301082791709e-07	1.56342319085849e-05	6.19845769880501
TMEM136	-0.952359	5.51878112576978	-5.41883	3.7399343017507e-07	1.56342319085849e-05	6.19668186160671
C12orf57	-0.71263	8.03443036724282	-5.41322	3.83290834427252e-07	1.59532311216177e-05	6.1731485250398
HRCT1	-0.929018	4.87220582328169	-5.39896	4.08003059404554e-07	1.68717636616838e-05	6.11327498913568
FKBP10	-1.07248	5.21615689615247	-5.37543	4.52198464005543e-07	1.84601104303841e-05	6.01473700033783
NAV2	-0.715636	5.86721603226391	-5.37014	4.62772606117047e-07	1.8771704060841e-05	5.99259365284262
SPINK1	-0.581051	4.6235791927026	-5.35206	5.0071901313517e-07	2.00559962876275e-05	5.91710423690538
LONP2	-0.673853	6.06723753254118	-5.34595	5.14234724934658e-07	2.05115375908312e-05	5.8915944113543
NAT6	-0.629057	5.25185179313102	-5.33982	5.28132904811101e-07	2.10221051881774e-05	5.86605407106537
NDUFAF2	-0.724617	6.85092880491318	-5.32727	5.57755846851062e-07	2.21551731199387e-05	5.81379329018143
SYNC	-1.3641	5.84547737624768	-5.3098	6.0173004400517e-07	2.35617030005404e-05	5.74113194212389
MTHFD1	-0.577077	5.24711043472843	-5.30978	6.01779628500169e-07	2.35617030005404e-05	5.7410530520757
FHL5	-1.81364	5.8589851081063	-5.3025	6.21083902223514e-07	2.41202279756012e-05	5.71082417151936
ZHX3	-0.808723	6.13075455218586	-5.29958	6.28986413809991e-07	2.43080277744878e-05	5.69872026862879
VPS35L	-0.641747	5.25178082843039	-5.29931	6.29728495568055e-07	2.43080277744878e-05	5.69759149561453
SLC20A2	-0.964838	5.98047729483066	-5.29305	6.47034398341531e-07	2.47267876060817e-05	5.67163901167705
PRMT5	-0.640353	6.35838361309657	-5.2917	6.50827368283794e-07	2.48221928150628e-05	5.66604395690478
RIMS3	-1.44901	5.68532	-5.28879	6.59104117854931e-07	2.50381100008939e-05	5.65394744773124
MRPL33	-0.702994	7.65426051080206	-5.27985	6.85104322714512e-07	2.5663639863951e-05	5.6169150340168
ZNHIT1	-0.590882	7.41715296198375	-5.27936	6.86537829732069e-07	2.5663639863951e-05	5.61491445063429
EMC6	-0.57633	5.95950994101002	-5.27193	7.08948923584209e-07	2.6305302501828e-05	5.58417081958058
RASL11A	-0.938305	5.17679989274057	-5.24648	7.91301046585625e-07	2.89126905303977e-05	5.47900921275139
ZNF385D	-1.23628	6.46383838444088	-5.23433	8.3383422127068e-07	3.02359659099402e-05	5.4289176611307
TMSB15B	-0.835146	5.39271831205876	-5.23019	8.48820477744032e-07	3.05479640355023e-05	5.41187644001443
RAB34	-0.671684	6.97574089807063	-5.219	8.90687399946931e-07	3.16972136791523e-05	5.36582050800602
TCEAL2	-1.94974	6.24954750095882	-5.21125	9.20850894356563e-07	3.25889301725522e-05	5.33396466544983
SPR	-1.20953	5.52780912536816	-5.21014	9.25235675489112e-07	3.26836941751191e-05	5.32942115359856
COPG2	-0.775587	5.37146080677077	-5.19745	9.77039553463323e-07	3.4198170549559e-05	5.27731844798337
MAGOH	-0.948473	6.08223794090438	-5.18857	1.01498428644195e-06	3.53968836943854e-05	5.24088295112414
FAT3	-1.25179	5.34285589379163	-5.18304	1.03933551976837e-06	3.60045239331349e-05	5.21821273477575
CCT4	-0.583729	5.16939655473748	-5.1829	1.03993010211133e-06	3.60045239331349e-05	5.21766588059264
RPL26	-2.2387	7.05110872757215	-5.1812	1.04756124629292e-06	3.62032628547368e-05	5.21067499494623
ZNF271P	-1.03512	5.84571274128574	-5.17771	1.06332751268994e-06	3.66819253296606e-05	5.19639181197464
TXN	-0.59872	8.25117244717728	-5.1609	1.14256863815998e-06	3.88008573812102e-05	5.12767558638742
GSTO2	-0.68529	5.08459300463354	-5.12237	1.34666568206087e-06	4.45306755591319e-05	4.97059404518718
ANKRD35	-0.931163	6.08064930672146	-5.12151	1.35163803698227e-06	4.46180376828664e-05	4.96707230627596
SLIRP	-0.777738	8.05186487702057	-5.10958	1.42194517602629e-06	4.65377134020501e-05	4.91862091739786
STARD10	-0.620925	5.93510429283894	-5.10823	1.43017296373807e-06	4.66475154407652e-05	4.91310852612547
FANCE	-0.827262	5.95232697197406	-5.10517	1.44886674890559e-06	4.68850545259593e-05	4.90070148012554
TCF7L1	-0.620831	5.15053529391412	-5.09758	1.49632863073766e-06	4.79877855345113e-05	4.86990822602712
TRAK2	-0.576643	7.23390951252258	-5.08809	1.55780232131265e-06	4.94621612667529e-05	4.83144849301615
ZBED3	-0.905274	4.99163374041353	-5.08648	1.5685237187385e-06	4.96379423454006e-05	4.82489703568113
RRAGC	-0.60755	6.73245689968789	-5.08281	1.59308318500435e-06	5.02490455685228e-05	4.81005730388108
PLN	-1.23171	5.72991365620974	-5.0751	1.64598890986915e-06	5.16624650300897e-05	4.77885409563809
HACD1	-1.59262	6.06548236660718	-5.06643	1.70752942848551e-06	5.3244883449159e-05	4.74379927580084
PAK1IP1	-0.825797	5.87558277755578	-5.04527	1.86723983494215e-06	5.73203082425719e-05	4.6584225634907
SUN2	-0.644217	8.79727328917039	-5.04516	1.86816422977984e-06	5.73203082425719e-05	4.65795003046472
PIAS1	-0.677571	6.78843029039778	-5.04327	1.88308688109072e-06	5.7593580551698e-05	4.65035412783546
NDUFS5	-0.726962	8.04016534611864	-5.03902	1.91716582760257e-06	5.84491352472593e-05	4.63323123031888
FAM50B	-0.97676	5.60676583500095	-5.03648	1.93785056156909e-06	5.87988698126813e-05	4.6229864459825
TLE1	-1.15001	6.20321589649004	-5.03588	1.94273402103685e-06	5.88537746309676e-05	4.62058375599732
SLC12A4	-0.663528	5.6648463582765	-5.00494	2.21300887088324e-06	6.5084896838603e-05	4.49625889637241
KCNK3	-0.986324	5.5217241279336	-5.00387	2.2230027027383e-06	6.52785425561772e-05	4.49195911559005
SDC4	-1.00286	6.35061965161287	-5.0035	2.22641258621981e-06	6.52785534085214e-05	4.49049646962222
PUS3	-0.640099	6.05823826012722	-4.99193	2.33732864949934e-06	6.74969748466279e-05	4.44410577417199
WARS2	-0.567923	4.84678106307925	-4.98942	2.36210297328224e-06	6.80072534232507e-05	4.43404581627494
NENF	-0.613517	7.97305066046032	-4.98747	2.38148370557771e-06	6.8259852514409e-05	4.42624949172174
SIGMAR1	-0.716726	5.84668895147365	-4.98667	2.38946543444152e-06	6.82688598331255e-05	4.42305714800173
MAP3K6	-0.779492	7.28379384672565	-4.98588	2.39740430189624e-06	6.83046172084901e-05	4.41989253732974
ICMT	-0.595675	6.59390706272409	-4.98427	2.41364937076764e-06	6.8461823485507e-05	4.41344951346775
ALCAM	-1.00558	7.24471129467709	-4.97767	2.48139214835818e-06	7.0175382677202e-05	4.38704246963449
CSDC2	-1.48501	5.56966263682461	-4.97663	2.49216727713195e-06	7.03761573568855e-05	4.38290893642162
UGGT2	-0.628863	6.37582173796925	-4.97147	2.5466651205847e-06	7.12842842086471e-05	4.36227339888588
CAAP1	-0.663813	5.36138345612083	-4.95808	2.69338689051486e-06	7.47356310228951e-05	4.30884484518175
IL13RA2	-1.43749	5.21310010213843	-4.95738	2.70123449712611e-06	7.48449141562614e-05	4.30606998897567
OSTM1	-0.770419	5.68005494864875	-4.95015	2.78407842081912e-06	7.66963531582774e-05	4.27726051752133
ACTC1	-2.5101	6.24406208410071	-4.90656	3.33874098715363e-06	8.90299929527066e-05	4.10404883941462
ZFHX3	-0.738371	6.92256756394833	-4.90446	3.36791925649726e-06	8.94343718237121e-05	4.09575529663606
CAPN2	-0.63277	6.02393341401092	-4.89354	3.52422058605173e-06	9.31971372106994e-05	4.05252067668511
HOXA4	-0.587036	5.17332676464576	-4.88791	3.60744429975162e-06	9.4743660580308e-05	4.03027840780175
NFIA	-1.242	6.53662682385684	-4.88399	3.66667566384205e-06	9.59046069124589e-05	4.01475962072356
TNFAIP8L3	-1.07819	6.54374556991028	-4.88295	3.6823868218271e-06	9.61586122774609e-05	4.01068544149184
SLC25A4	-1.18663	7.10901771748843	-4.8716	3.85977669769149e-06	9.99897833281637e-05	3.9658582124407
RAB11FIP3	-0.601696	7.42481600021076	-4.87129	3.86464220530874e-06	9.99897833281637e-05	3.96465799782492
CSPG4	-1.51204	6.77413303597197	-4.86788	3.91963545356515e-06	0.000101003149924574	3.95119677740408
UQCRC1	-0.59706	7.24658116200311	-4.86546	3.95908742905341e-06	0.00010188264504927	3.94165594123987
COX7A1	-0.955292	7.70736303685221	-4.84426	4.32152908242688e-06	0.000110614967663296	3.85821933599148
ADI1	-0.988524	5.6353571430322	-4.83961	4.40511941504357e-06	0.000112304149561151	3.83997397366171
AKAP8L	-0.86423	5.30711036529572	-4.83077	4.5686073584684e-06	0.000115855041702299	3.80527207493785
LLPH	-1.05951	5.69001793190096	-4.81775	4.82021996001983e-06	0.000121112770806483	3.75422688733669
CTSZ	-1.83792	7.23775111312499	-4.81078	4.96033381837489e-06	0.000123659571987768	3.7269484438919
REEP2	-0.747156	4.71159437092132	-4.8068	5.04208575454339e-06	0.000125366072574861	3.71138723948075
FAM214B	-0.724716	6.43075256171688	-4.80474	5.08495855774439e-06	0.000125783742308235	3.70332742950797
INPP5A	-0.943387	6.59764919570513	-4.80243	5.13340831734905e-06	0.000126654942840161	3.69430083929409
RPS21	-1.32737	6.44649736939042	-4.79847	5.21771291250789e-06	0.000128404024965136	3.67879606250862
ZW10	-0.782843	6.43870804900883	-4.79393	5.31569485244502e-06	0.000130647360263045	3.66108857611664
ZBTB9	-0.614409	5.6635126819402	-4.78277	5.56462753561237e-06	0.00013606686947233	3.61753365751955
FABP3	-1.18479	5.33462350110405	-4.76649	5.9479841524842e-06	0.000143751296604405	3.55414230950456
SGCD	-0.623761	5.06667156937542	-4.76418	6.00443370314459e-06	0.000144242017164876	3.54515575909384
AAMDC	-0.671796	6.69918433727501	-4.75787	6.16117192163747e-06	0.000146901366888756	3.52064117433734
NECTIN3	-0.871782	5.85048764881618	-4.744	6.52007696587425e-06	0.000153735706389936	3.46678539264872
TASP1	-0.595492	5.19290581616064	-4.74074	6.60731205814315e-06	0.000155013250107352	3.45414483063528
DOK4	-0.914963	5.67448152912185	-4.74067	6.60898867219804e-06	0.000155013250107352	3.45390352900417
ZNF696	-0.640675	5.48569198448146	-4.73905	6.65298659240933e-06	0.000155170425120556	3.44759312054258
SIVA1	-0.597326	7.05416522231519	-4.73863	6.6643956943444e-06	0.000155170425120556	3.44596360527585
TEAD3	-1.19712	5.43609205855833	-4.73474	6.77073989727662e-06	0.000156561094291375	3.43090816359684
DOLK	-0.751156	5.84298998628187	-4.73293	6.82092212475869e-06	0.00015734141566341	3.42388593951262
HSPB2	-1.07033	6.19881701535801	-4.73154	6.85943042232298e-06	0.000157807761518634	3.41853
MT1A	-0.748129	9.08325195331106	-4.72816	6.95450551175453e-06	0.000159271486277575	3.40544273922169
NR2F6	-0.840142	6.20879918325532	-4.72725	6.98026603024993e-06	0.000159670458082635	3.40192702763432
SPSB2	-0.656046	5.27600395682022	-4.72055	7.17321187065403e-06	0.000163497993423264	3.37600112593643
ZBTB47	-0.849093	5.56723511519956	-4.71517	7.33173990296304e-06	0.000166516598080819	3.35521829408919
MRPS28	-0.887506	6.19406344911189	-4.70547	7.6261701887686e-06	0.000171777240510781	3.31778837783808
COL13A1	-0.739227	5.36593013731728	-4.70466	7.65130968475732e-06	0.000172140981462237	3.31465996593619
NUDT2	-0.565787	6.17484922076602	-4.70325	7.69523663181349e-06	0.000172521077930563	3.30921828149117
FOXD2	-0.958357	5.54770200306833	-4.69887	7.83334953924349e-06	0.000175412058805094	3.2923096831873
FAM210B	-0.751091	6.64575341336834	-4.67957	8.4699263577563e-06	0.000186491783968302	3.21805622265656
DNAAF2	-0.589894	5.13458931158347	-4.66372	9.0303195075209e-06	0.00019736814759246	3.15718578786451
DNAJC19	-0.65387	5.18670755686635	-4.66333	9.0445899548792e-06	0.000197454639995573	3.15568569132678
MFGE8	-0.685333	9.30326943931722	-4.66277	9.06515431325012e-06	0.000197678182780737	3.15352815728685
NHP2	-0.810653	6.63545316945607	-4.66162	9.1071020896021e-06	0.000198366981350992	3.1491423449374
KCNA5	-1.47489	6.11122803095992	-4.6581	9.23748344202643e-06	0.000200068843869953	3.13563875652715
PLCE1	-0.808719	5.19506441012864	-4.65609	9.31243304857708e-06	0.000201332141818868	3.12796255426237
CALU	-0.657772	7.55765591132471	-4.65369	9.40333811741427e-06	0.000202972166399113	3.11873500616876
IGFBP2	-1.58511	7.26582222820272	-4.64884	9.58892023951131e-06	0.000206280299894027	3.10017181621269
FAM216A	-0.587054	5.61562623751113	-4.64544	9.72097390431685e-06	0.000207952811588883	3.0871811896126
MRPL58	-0.696014	6.20825085610015	-4.6323	1.02490341018055e-05	0.000216587204098421	3.03694625744879
ACTN4	-0.715883	7.7996497303624	-4.62307	1.06363320785351e-05	0.000224276667374045	3.00172704489825
LPCAT3	-0.681896	6.4730307003273	-4.6119	1.11236834618746e-05	0.000232118882299576	2.95919505955911
NDUFB6	-0.674775	6.81493596002073	-4.61179	1.11287129326651e-05	0.000232118882299576	2.95876594971345
PPP1R14A	-1.33552	7.8954274341321	-4.60821	1.12895771492336e-05	0.000234182279630797	2.94514287246628
TRMT12	-0.79667	5.92858783494469	-4.60161	1.15923787027845e-05	0.00024020311974406	2.92002010562027
PTPRG	-0.890995	5.68950774511482	-4.59286	1.20054667782886e-05	0.000246627325039821	2.88678929700143
ATOH8	-1.32732	5.89748781372632	-4.59199	1.20471795277572e-05	0.000246954281839871	2.88349774580007
PACSIN3	-1.04565	5.31143044259165	-4.59124	1.20835680855986e-05	0.000247170934366314	2.88063565626762
TGM2	-0.74794	6.24712004768976	-4.59018	1.21347965898733e-05	0.000247953911963409	2.87662098231016
PLD5	-1.09712	5.06104	-4.58944	1.21706290420822e-05	0.000248143515821524	2.87382296504422
COL8A1	-0.817284	6.94097180002874	-4.58919	1.2182957530149e-05	0.000248143515821524	2.87286219292184
PDGFA	-0.599651	5.0528883402244	-4.58677	1.2301506284955e-05	0.000249761017318927	2.86367306467116
GRIA2	-1.21113	5.26293197788513	-4.58519	1.23792689781806e-05	0.00025064426750117	2.85769356192964
DEGS1	-0.609877	7.38530475111241	-4.57824	1.27277839772292e-05	0.000256782035856723	2.83134989883725
CBS	-1.094	5.81540258101249	-4.56647	1.33398974973194e-05	0.000267440499982908	2.78678747030764
DACT3	-1.46248	7.17243321496185	-4.55577	1.39208831811744e-05	0.000277057411004953	2.74635073108973
TC2N	-0.980013	5.44417655587661	-4.55206	1.41279822500064e-05	0.000280305023998573	2.73234503193158
RPL21	-1.65575	7.1488866222679	-4.54901	1.43003818792734e-05	0.00028284618952538	2.72084230811977
PRR3	-0.595477	5.34979056225885	-4.53169	1.53194917536856e-05	0.000298379439589079	2.65556682958051
RASL12	-1.53	7.05363210125745	-4.53065	1.53826630105957e-05	0.000299305351626896	2.65166535719384
SEM1	-0.639896	6.61685097278737	-4.52194	1.59231406540701e-05	0.000307900839434274	2.61892831799431
C19orf70	-0.683303	7.40782970666423	-4.51846	1.61444008288763e-05	0.000311114727387822	2.60584718666406
NEXN	-1.26647	7.03846568853681	-4.51834	1.61520964704636e-05	0.000311114727387822	2.60539545801038
ARHGAP10	-0.993535	6.51589330900395	-4.51411	1.64246262359366e-05	0.000314465893913241	2.58953595116598
TBL1X	-0.634692	6.76499503584938	-4.50953	1.67255063763863e-05	0.00031871535755779	2.57233065175398
NLGN1	-0.912872	5.14503043621893	-4.50949	1.67279592658629e-05	0.00031871535755779	2.57219166844331
PLP2	-0.832581	6.23376454510228	-4.50479	1.70419601529687e-05	0.00032389007120389	2.55456693932694
FXR2	-0.686401	6.00843694463462	-4.50215	1.7220689309402e-05	0.000326442888631496	2.54468000694173
STOML1	-0.652101	5.37870579779719	-4.48157	1.86781846481813e-05	0.000350257123676865	2.4677021456716
2025-03-06	-0.927234	7.34094205039723	-4.46709	1.97744459893558e-05	0.000366506817920819	2.41367888330156
MAPK4	-0.669678	4.77665352318904	-4.4659	1.98673948155382e-05	0.000367163263647001	2.40923759128644
PELI3	-0.601039	4.93215419472514	-4.46004	2.03305874061886e-05	0.000373135670642454	2.3874118290679
ZPR1	-0.808033	5.56351738261889	-4.45918	2.03991147791537e-05	0.000373135670642454	2.38422527210119
SERPINA3	-1.13119	7.76418056760484	-4.4566	2.06068377200756e-05	0.000375393449085221	2.37463132780275
WDR25	-0.722186	5.49649077204913	-4.45375	2.08394015235142e-05	0.000377832558304169	2.36400464678513
CHCHD1	-0.64274	5.52322017256559	-4.44627	2.14599045229021e-05	0.000386157266913048	2.33622414384957
ADCY9	-0.891028	5.53143775848795	-4.4414	2.18738667497774e-05	0.000391765250506302	2.31813573234079
TTC33	-0.62803	5.07840318197169	-4.43911	2.20712388265321e-05	0.000394351860147441	2.30963209495288
RIC8B	-0.987959	5.89604915522756	-4.43128	2.2758945840008e-05	0.000403839459733821	2.28058810930643
KLHL42	-0.9335	6.98767417916912	-4.42596	2.32372678836449e-05	0.000410046756590107	2.26090224673321
UQCRBP1	-1.51446	7.23964418080521	-4.42385	2.34305862965755e-05	0.000412697336922019	2.25306126021017
HPS6	-0.74811	6.73446622814898	-4.42352	2.3460163251743e-05	0.000412838497810543	2.25186735434216
EXOSC5	-0.671664	5.35880658255934	-4.42154	2.36426331199943e-05	0.000414905457117701	2.24453502794077
ECI1	-0.716699	6.22551166164434	-4.41635	2.4127174450668e-05	0.000422633926836679	2.22533682443625
ENPP5	-0.722413	5.12830815053246	-4.39735	2.598424601764e-05	0.000449002142828282	2.15518025505594
SMARCD3	-0.571274	5.52466491313335	-4.38343	2.74317233558637e-05	0.000469774396575462	2.10390596109812
PCGF1	-0.648711	5.69534604331472	-4.38252	2.75288117282104e-05	0.000470595204775283	2.10056468192359
LPP	-0.930562	8.48477278011102	-4.38167	2.76201174652282e-05	0.000471734851908348	2.09743319444114
S1PR3	-1.22354	6.80008771371521	-4.37902	2.7905958937316e-05	0.000476192058657623	2.08769658007283
TMEM120A	-1.16554	6.83987234446957	-4.37627	2.82052746930324e-05	0.000480016168242487	2.07760779089346
CALHM5	-0.573182	4.91819893718668	-4.36946	2.89614498819151e-05	0.000490270485799423	2.05259150623775
PAPD5	-0.774361	6.7557926454543	-4.35667	3.04342992280427e-05	0.000512935821320515	2.00569564514497
KHDRBS3	-0.873301	6.2153159384151	-4.35299	3.08710556608778e-05	0.000519839253899003	1.99222691414814
PCDH7	-0.587539	5.05396544811938	-4.34873	3.13853158076076e-05	0.000527108119695136	1.97661139877232
TGFB1I1	-0.819778	6.14168370599408	-4.34821	3.1447846654594e-05	0.000527695418097157	1.97473020214622
RPL23A	-0.568575	6.94549856813937	-4.34565	3.17612074363193e-05	0.000531091770808532	1.96535921164363
SELENOM	-0.621092	8.00968111478862	-4.34477	3.18699111109568e-05	0.00053244443117834	1.96213013648977
FRZB	-1.33837	7.47674189886763	-4.34116	3.23175094579331e-05	0.000538981738747027	1.94894966328705
GLDN	-1.55039	6.46020678502346	-4.32795	3.4009222539799e-05	0.000560361940401887	1.90073808339762
SH3RF2	-0.589147	5.18330862207798	-4.32559	3.43212593606079e-05	0.000565017052208253	1.89210925826371
C12orf29	-0.872689	5.94533293100138	-4.32092	3.49442509788288e-05	0.000573792992487698	1.87511484541382
SPINT2	-0.716237	7.36001328652139	-4.31834	3.52933700708059e-05	0.000578533273438056	1.86572393364452
ZADH2	-0.885159	5.54691717680659	-4.3172	3.54498652839091e-05	0.000580427916541115	1.86154464542421
C6orf47	-0.569409	6.4860728680666	-4.31595	3.56200377160675e-05	0.000582392179429401	1.8570210868665
RPS17	-0.721196	7.87303787403151	-4.30908	3.657501884379e-05	0.000593948524837323	1.83203167572148
SPIN4	-0.801087	5.66440927340248	-4.30623	3.69789369465285e-05	0.000599490877881655	1.82165887816378
NPAS2	-0.724054	4.99131802923781	-4.30582	3.7037101976978e-05	0.000599578418508269	1.82017455893969
DENND4C	-0.759332	7.15486602419241	-4.30553	3.70782851516656e-05	0.000599578418508269	1.81912501705527
FOXD1	-0.876084	5.40967067539814	-4.29877	3.80542570166483e-05	0.000613288556263256	1.79458959856687
HOXC9	-0.629536	5.12315210059212	-4.28732	3.97653149784451e-05	0.000630776073386339	1.7530624763141
CCDC25	-0.580069	6.17720571902842	-4.26229	4.37655333951567e-05	0.000681247888116805	1.66259224691501
ALDH3A2	-0.613113	6.07250484348657	-4.25754	4.45685544160071e-05	0.000691916250287218	1.64543593732931
ZNF426	-0.686196	5.36453194324716	-4.25738	4.45954587305143e-05	0.000691916250287218	1.64486652719008
RHOBTB3	-1.25474	6.53710669918267	-4.2562	4.47965976338984e-05	0.000694474217245844	1.64062047651855
CKMT2	-1.05426	5.74134910378199	-4.25473	4.50480750818552e-05	0.000697807803816504	1.63533865029189
PCYOX1	-0.856774	6.68140858397881	-4.24363	4.69985521489965e-05	0.000721599261784031	1.59535139064728
UFSP2	-0.765685	6.7990813638944	-4.23877	4.78768709087956e-05	0.000731542185016023	1.5778864379196
STK38L	-1.0722	5.60181794467773	-4.2387	4.78895276793837e-05	0.000731542185016023	1.57763712455993
CLMP	-1.09149	5.45602396023525	-4.23017	4.94696549610706e-05	0.000751107068901394	1.54702082187605
PARP8	-0.648106	6.1772012716072	-4.22148	5.11311693941192e-05	0.000769620573286011	1.51587007634392
HSPB11	-0.872892	5.85315960024236	-4.21841	5.17315862792337e-05	0.000776825843844869	1.50486290105426
ALOX15B	-0.683192	4.85385395769275	-4.20634	5.41568722083841e-05	0.000806916323192002	1.46167
FERMT2	-0.703456	8.36516279309922	-4.20054	5.53599754114708e-05	0.00081864370781768	1.44096138126953
RNF216P1	-0.589368	5.11902753396343	-4.19559	5.64072013177545e-05	0.000832669449830169	1.42329992402613
FCN3	-0.802254	5.22268828263479	-4.19209	5.71587844597552e-05	0.000841816990204979	1.4108264874014
BFAR	-0.85033	6.08951901367408	-4.18116	5.95713725174569e-05	0.000869926009378005	1.3718726714851
MFSD11	-0.613507	6.99901662616527	-4.18097	5.96126044241064e-05	0.000869926009378005	1.37122081061033
POLDIP2	-0.606488	5.48362502095404	-4.17994	5.98450676500367e-05	0.000872653210378981	1.36755411561857
CHCHD6	-1.06736	5.80624705475967	-4.16759	6.26996196953438e-05	0.000907367285477742	1.32366092425452
PNMA8A	-0.963762	5.25202880672968	-4.15318	6.619564644105e-05	0.00095006135439306	1.27256328650813
RAVER2	-0.767407	5.87884152827869	-4.14953	6.71108930977997e-05	0.000961755358720414	1.25963415362093
ATL3	-0.568006	6.59215083050265	-4.14435	6.8431261479677e-05	0.000977573465061258	1.24129113947323
NABP2	-0.786983	5.92400145491879	-4.1442	6.84699684867412e-05	0.000977573465061258	1.24075879286204
MGST3	-0.632738	8.22097066429346	-4.14327	6.8708598489919e-05	0.000979667620096277	1.23748352657128
COX7A2	-0.668584	8.43924309881886	-4.13671	7.0421008589544e-05	0.000999047082359389	1.21431044482225
TWSG1	-0.587177	6.67101647252131	-4.12879	7.25443861683789e-05	0.0010235333954162	1.18635049834754
ARL16	-0.647005	7.40352025733533	-4.12801	7.27559110338207e-05	0.00102576190917049	1.18361041478135
TPM2	-0.628791	7.7120428964612	-4.12121	7.46323251119682e-05	0.00104646761731285	1.1596483977279
RNASEH1	-0.812805	6.66624022511882	-4.11052	7.76786120701472e-05	0.00108083917637721	1.12200822518608
GNA11	-1.05713	6.61831002377035	-4.10906	7.81022543804386e-05	0.00108436966089041	1.11689159103863
WFDC1	-1.3626	5.54615028009804	-4.10557	7.91268306661973e-05	0.00109541742583877	1.10463152451581
RER1	-0.815787	5.72834580941513	-4.10283	7.99397298406243e-05	0.00110281095330493	1.09501743733315
DBT	-0.606887	5.78031773936854	-4.10075	8.05646791674461e-05	0.00110915994008109	1.08769283293897
GRK5	-0.609023	6.5210003856635	-4.09943	8.09627921278074e-05	0.00111358736930963	1.08305655848297
RIOX1	-0.569756	5.93691673902332	-4.09086	8.35889084746112e-05	0.00114069368614035	1.05303654751797
MGP	-0.840641	9.29219660299607	-4.07924	8.72846636191826e-05	0.00118521430471835	1.01235812695016
SLC24A3	-1.17506	5.90079393328932	-4.07404	8.89877722132039e-05	0.00120152319237941	0.994192080659118
AASS	-0.641726	5.20611152901227	-4.06404	9.23551074782873e-05	0.00123825692421519	0.959281839667081
GPD1L	-0.68904	7.32307280318269	-4.04545	9.89394142215695e-05	0.0013163961255637	0.894573550278056
LIMCH1	-1.17857	7.21717248391048	-4.045	9.91042159527418e-05	0.00131767313793833	0.893010077314719
CD151	-0.752466	7.03697548319845	-4.04359	9.9619792060353e-05	0.00132192228157827	0.888135646953323
MRPS16	-0.642581	6.74703215846603	-4.04356	9.96309334752662e-05	0.00132192228157827	0.888030592619523
PIGM	-0.834192	6.21390930622392	-4.04189	0.000100250057040656	0.00132921578400305	0.882211268681315
ASS1	-0.600853	6.11695948270648	-4.04048	0.000100773212981428	0.00133430424325202	0.877322086555119
CLDN23	-1.05051	5.89229708363929	-4.03975	0.000101045205035875	0.00133698099213329	0.874790249478805
HMCN1	-0.635996	4.76904958637544	-4.03458	0.000102994129967089	0.00135620743627915	0.856846800743575
PRKAB1	-0.636111	6.19709518716698	-4.03399	0.000103219989583089	0.00135824736808098	0.854789471049797
ITIH4	-0.588208	5.0539828074248	-4.02896	0.000105153117146098	0.00137894628827342	0.837363880198868
TIMM44	-0.607444	5.4542051808569	-4.02445	0.000106915560176591	0.00139918340064321	0.821755483505611
SGCA	-1.43187	6.2224696336093	-4.0224	0.000107726288326035	0.00140510650254644	0.814662309574155
NDUFB10	-0.886804	7.87902546458019	-4.01403	0.000111100038591383	0.00143692921009302	0.785710589969716
EFHD1	-1.20832	7.41682467233458	-4.00548	0.00011464973378782	0.00147123579296354	0.756188794632353
TCEAL4	-0.566751	6.96105121082941	-4.00287	0.00011575304326746	0.00148340546613038	0.747200010099047
CSRP1	-0.818344	8.64280125133337	-4.00113	0.000116497322488199	0.00148833634807854	0.741184847243123
DLST	-0.817532	6.23771764608824	-4.00088	0.000116604226580894	0.00148833634807854	0.740324040404116
SLC45A1	-0.63823	5.00541577607422	-3.98813	0.00012218965879978	0.00154693706622301	0.696419997739643
SLC1A3	-1.10447	6.89458496162985	-3.9838	0.000124141932016426	0.00156746475245783	0.681549148303047
EEPD1	-0.671938	5.26188875854365	-3.97977	0.000125989481536114	0.00158697014045423	0.667691169615763
PSMA2	-0.787396	5.85002428385424	-3.97774	0.000126924420681071	0.00159664583335071	0.660756173426128
NRBP1	-0.599198	6.05424762073486	-3.97695	0.000127294706372478	0.00159781240461471	0.658023747504039
USP13	-0.740494	5.51593483273784	-3.9744	0.00012848832517763	0.00160891921115167	0.649269888872381
FBXL12	-0.612418	5.92312661173296	-3.96902	0.000131039355040905	0.00163718858539759	0.630832130380408
CLDN12	-0.831308	6.14325171268216	-3.96133	0.000134772216151954	0.00167337798342757	0.604493553194406
NTN1	-0.573409	5.05348022285575	-3.9599	0.000135478175282913	0.00167996447148099	0.599595049293145
CDC34	-0.59461	5.63987094815473	-3.95883	0.000136007289153192	0.00168216767320866	0.595940451673719
RCAN2	-0.706582	6.08488526952657	-3.94859	0.000141180480775186	0.00172939314454364	0.560944857516689
CITED4	-0.700928	5.37994893058541	-3.93005	0.000151026158492754	0.00183004445059802	0.497769204196507
RBP1	-0.695575	6.72943911403465	-3.92934	0.000151411247111611	0.00183004445059802	0.495383288828648
PLEKHH3	-0.714828	6.34065	-3.9281	0.000152099355985828	0.00183496803384036	0.49113510346054
DHCR24	-0.924334	5.51306805150087	-3.92779	0.000152268504247702	0.00183585187803936	0.490093793359653
ATP1A2	-1.31212	5.44238164565312	-3.9252	0.000153707147864606	0.00185086607107908	0.481284001004581
TMOD1	-1.25967	6.15446289411932	-3.92482	0.000153917339054118	0.00185134037086019	0.48000381157233
KCNK17	-0.855233	5.38054563801858	-3.92452	0.000154083792700956	0.00185190727875235	0.478991257856889
SDC2	-1.00051	6.35968861946455	-3.92307	0.000154896254086684	0.00185933773087377	0.474064727615659
CRNDE	-0.585566	5.23857915007368	-3.9162	0.000158803772021898	0.00190028563695703	0.450728374025724
IMMP2L	-0.785739	5.67783210570095	-3.91496	0.00015951563065362	0.00190536813672561	0.44653935099123
IER5L	-0.813889	5.74733165819396	-3.90955	0.000162674426501562	0.00193728755746745	0.42817525441383
MRPS17	-0.63636	6.48148	-3.90783	0.000163690925269429	0.00194660028273819	0.422341976960354
WRAP53	-0.580684	4.95706846039842	-3.89934	0.000168791897157833	0.00199610232426428	0.393609573891336
SAMD4B	-0.766403	5.98646835439183	-3.89213	0.000173240587090295	0.00203953151958848	0.369256170900808
NTRK3	-0.618386	4.99163453300789	-3.89201	0.000173316503832156	0.00203953151958848	0.368846067004403
FAM129A	-0.753829	7.72147491973838	-3.89156	0.0001735944337641	0.00204019103093453	0.367346225032894
C10orf88	-0.587669	5.23899422948426	-3.8913	0.000173759119666277	0.00204019103093453	0.366458641991186
TOMM22	-0.609011	6.97207635407322	-3.89124	0.000173798786767691	0.00204019103093453	0.366244980708628
PTH1R	-0.960774	6.03299137747566	-3.88989	0.000174648372777627	0.00204765324262122	0.361680554207854
BLVRA	-0.677101	7.38643610763356	-3.88879	0.000175339291534225	0.00205323919003931	0.357985025391508
CHSY3	-1.00409	6.28080822851208	-3.88713	0.000176394144628832	0.00206180848172382	0.352371100827001
PPP1R3F	-0.589223	5.19334261829595	-3.88008	0.000180930330671561	0.00210327389862641	0.328608640552355
NSMF	-0.77035	6.93024862815445	-3.87845	0.00018199732160542	0.0021131114126485	0.323106458343785
FAM110B	-0.633729	5.21344638966077	-3.87765	0.00018252079374935	0.00211662211818598	0.320418920217488
ADAMTS8	-1.12826	5.56251875090282	-3.87744	0.000182659534189401	0.00211694881452195	0.319707919367934
PHGDH	-0.665043	7.68970804269966	-3.87217	0.000186151526440538	0.00214370012517856	0.301989417533041
LSM7	-0.5682	7.25293009198442	-3.86693	0.000189692397458356	0.00217736849025041	0.284361422342165
CRYAB	-1.05358	8.16168617054426	-3.8543	0.000198490675978227	0.00226073913282518	0.241955629330626
ZNF35	-0.568726	5.59734249943364	-3.836	0.000211923648069672	0.00239238806954124	0.180731339220593
CNIH4	-0.606199	7.49878926283259	-3.82773	0.000218278659098301	0.00244681686598131	0.15311627266725
NPNT	-0.854974	5.46955706688451	-3.8247	0.000220655715197753	0.00246912584639169	0.142994617314391
ZNF358	-0.618556	7.2463685394509	-3.81559	0.000227937511834293	0.0025387385698542	0.11265829183949
LDOC1	-1.11282	6.49887008528795	-3.80691	0.000235086150512767	0.00260355130479077	0.0838118089654918
ZNF689	-0.589001	6.53841466582053	-3.80329	0.000238132080904009	0.00262934072721347	0.0717882609945875
SNHG5	-0.603241	8.01945576055915	-3.80253	0.00023877608263964	0.00263341410035631	0.0692659673425968
ATL1	-0.58159	6.1204746527797	-3.79428	0.000245872477965958	0.00269923994445884	0.041917474046965
ITPK1	-0.782412	6.33704051837949	-3.79237	0.000247544307152159	0.00271292690597323	0.035590256633701
PRPS2	-0.681212	6.18834337280298	-3.78434	0.000254688491443951	0.00277691677516281	0.00902875331788522
S100A4	-1.47826	8.0592471256493	-3.78274	0.00025613929171968	0.00278797207462478	0.00372657507989693
COX17	-0.815703	7.6171041748359	-3.77392	0.000264262420285773	0.0028617467753345	-0.0254127
GLIPR1	-0.893764	6.76963362375958	-3.77306	0.000265064557109353	0.00286718983639304	-0.0282411
EMC1	-0.584666	6.27631901802127	-3.77225	0.000265826022851047	0.0028721811701502	-0.030918
SMAD6	-0.753315	6.22176273019148	-3.76293	0.000274722052470865	0.00294998789490027	-0.0616319
RNF170	-0.66811	5.22530719877005	-3.76143	0.000276180024455173	0.00295735053032369	-0.0665698
SBSPON	-1.39646	6.54704695359637	-3.75773	0.000279803112854895	0.00298779163341875	-0.0787279
EDNRA	-0.804864	6.58347557238624	-3.75639	0.000281131665465088	0.00299641064390401	-0.0831464
TAOK1	-0.846196	5.99138782419918	-3.75587	0.00028164042859219	0.00299904763394108	-0.0848329
RAB9B	-0.799031	5.31726491015997	-3.75513	0.000282382520707769	0.00300527834434183	-0.0872873
ZBTB40	-0.949928	6.0329261061664	-3.75435	0.000283153492523779	0.00301013701713507	-0.0898304
THUMPD2	-0.816902	6.11736	-3.74926	0.000288281362094181	0.00305109726846611	-0.106569
NAGLU	-0.633683	6.76704864605784	-3.74795	0.000289612169354539	0.00306179712560023	-0.110865
NOTCH3	-0.610158	7.78423324372857	-3.74738	0.000290189630886332	0.00306620898065657	-0.112722
CENPV	-0.724721	5.76190033715321	-3.74594	0.000291671581027102	0.00308016772771368	-0.117472
RPL39	-0.933051	8.45718866380817	-3.74357	0.000294115094643967	0.00309913461863147	-0.125252
ANO1	-0.877796	6.50392228475548	-3.73807	0.000299855101402633	0.00313824808358791	-0.143272
LEPROT	-0.867454	7.53448627942878	-3.73277	0.000305485891902014	0.00318217240824589	-0.160616
SLC36A4	-0.830301	5.54375150510636	-3.7197	0.000319808207538079	0.0032919612588839	-0.203318
TRIM32	-0.662987	5.48189237516794	-3.71863	0.000321011004902411	0.00330256673823834	-0.206816
SCRG1	-1.49046	7.06986679943269	-3.71734	0.000322460929866259	0.00331392214880268	-0.211015
GPX3	-0.585529	8.62068630779634	-3.71511	0.000324994241053917	0.00333280114580519	-0.218306
ATP5PF	-0.649908	7.48944567756904	-3.71451	0.000325676842117619	0.0033362272975837	-0.220261
PPP1R3C	-1.4317	6.92038904884894	-3.70629	0.000335163549177752	0.00341331984710492	-0.247009
CDH2	-0.951933	6.70109268742856	-3.70208	0.000340130411073021	0.00345288274146557	-0.260711
USP18	-0.689206	5.30497889577291	-3.70176	0.000340510599203892	0.00345491040400515	-0.261751
NFXL1	-0.599164	5.44422222789809	-3.70006	0.000342540803600427	0.00346999271202845	-0.267288
NTF3	-0.92036	5.60961026823134	-3.69892	0.000343907183284304	0.00348015165494783	-0.270995
HEY2	-0.903831	6.32148141840711	-3.68578	0.000360021981663713	0.00360903099473773	-0.313633
FAM241B	-0.735889	5.3318755414811	-3.68577	0.000360035997072447	0.00360903099473773	-0.313669
ZCCHC6	-1.02035	5.79300770869082	-3.68031	0.00036694177178898	0.00366865125988084	-0.331355
AKR1C3	-0.718296	7.6111401592677	-3.67331	0.000375971027879456	0.00374328720737393	-0.353979
DYNLL2	-0.57957	6.16370641771561	-3.67021	0.000380043965772074	0.00377402581362662	-0.364005
SHC4	-0.970399	5.16740565683923	-3.66776	0.00038328453468191	0.00378852127053167	-0.371906
CSRP2	-1.09153	6.88248613599336	-3.66597	0.000385679013482574	0.00380800760347835	-0.3777
PRUNE2	-0.888374	5.82811663489655	-3.66162	0.000391538572966287	0.00385022985003211	-0.391728
KCTD20	-0.634192	6.74890380806437	-3.66006	0.000393654710635629	0.00386508363581013	-0.396742
SNTA1	-0.687778	6.15546980161056	-3.65939	0.000394573345444673	0.00387211751506085	-0.398911
BBX	-0.620494	7.0896472503178	-3.65576	0.000399565566609813	0.00391308559504424	-0.410605
NAB2	-0.599213	5.81748190118267	-3.6551	0.000400484523932917	0.00391807700317815	-0.412742
SNF8	-0.823158	6.84371532134533	-3.65401	0.000401991546979706	0.00393081213405182	-0.416236
LCN6	-0.738685	4.88505395596609	-3.64842	0.000409844388759623	0.00399129230274249	-0.434228
FGFRL1	-0.610684	5.58658884720683	-3.64555	0.000413926972410638	0.00402302519277962	-0.443445
SPEG	-0.597184	5.25690535580927	-3.63531	0.000428820799014821	0.00414866246484981	-0.476309
ID1	-0.604922	6.06961758346639	-3.63095	0.000435310917317611	0.00419975661656509	-0.490271
CKS1B	-0.589279	6.56853192338383	-3.62928	0.000437827524085068	0.00421026909901191	-0.495629
TMEM47	-1.10073	7.55897082217953	-3.62771	0.000440202997377503	0.00422674352446824	-0.500658
LACTB2	-0.718777	5.67158142879947	-3.62637	0.000442245720265547	0.00423785613623832	-0.50496
TIGD7	-0.588497	5.44596913214433	-3.62436	0.000445311061708084	0.00426083237754272	-0.511379
AVEN	-0.788354	5.84387779486903	-3.62262	0.000447984166788163	0.00427999244377554	-0.51694
TTI2	-0.619117	6.10428714644224	-3.62158	0.000449592078517574	0.00429321193780422	-0.520269
SHROOM3	-1.2496	6.05730395060334	-3.61923	0.000453244148412656	0.00431948279247414	-0.527786
ZNF343	-0.658204	5.35102654765062	-3.61738	0.000456125813032376	0.00434044970989954	-0.533674
UQCRH	-0.696672	7.14921981923194	-3.61685	0.000456967887877485	0.00434491406544339	-0.535388
CPED1	-1.14451	7.23443669183171	-3.60825	0.000470656878461862	0.00444979275195952	-0.562806
ACOT13	-0.570803	6.40166168589985	-3.60514	0.000475716170233461	0.00448672994841864	-0.572737
RPL24	-0.590475	8.80141668916644	-3.59327	0.000495447135656038	0.00463628096738539	-0.610472
LEFTY2	-0.792389	5.48633616425124	-3.59309	0.000495768693917825	0.00463702365107508	-0.611074
POLR3F	-0.751548	6.03917872965693	-3.59027	0.000500569910293804	0.00467507878170008	-0.620021
NDFIP1	-0.619424	6.15810261840525	-3.58636	0.000507308847797025	0.00472419027233552	-0.632434
EID1	-0.583011	5.67147131062226	-3.5813	0.000516155516833833	0.0047902634635485	-0.648479
WFS1	-0.788854	7.23294918524801	-3.57676	0.000524211382462025	0.00485326456896418	-0.662851
SNIP1	-0.666467	6.21274926173455	-3.5762	0.000525204670859196	0.00486011050182222	-0.664607
DUSP3	-0.664093	8.30925812485122	-3.57506	0.000527260925788154	0.00486894878842171	-0.668233
MAP1B	-0.899947	6.01704529062164	-3.57382	0.000529486438489364	0.00487752798936779	-0.672141
COPRS	-0.915099	6.92987919284951	-3.57264	0.000531634284952942	0.00488834284493754	-0.675897
USF1	-0.775599	5.33856011459693	-3.5627	0.000549935978695402	0.00501384488004865	-0.707294
TNS1	-0.720571	6.40732679678052	-3.56203	0.00055119433109776	0.00502292558933732	-0.709414
RNA18SN5	-1.71054	6.09532745641864	-3.55734	0.000560059830403881	0.00507470300527412	-0.724212
MAGI2.AS3	-0.622419	5.52392663028301	-3.55542	0.000563713062984164	0.00509204731640524	-0.730241
SMG8	-0.590287	5.93458361842931	-3.54389	0.000586224536153004	0.00526200420496269	-0.766544
BAMBI	-1.1062	6.36793256602105	-3.53506	0.000604014648064016	0.00539304974098518	-0.794252
SLC47A1	-1.05019	5.59704205607091	-3.53497	0.000604204099781323	0.00539304974098518	-0.794542
COX5B	-0.643432	8.17874927726881	-3.53021	0.000614022595497274	0.00545272570194378	-0.809479
LIMS2	-0.958397	6.49746602299494	-3.519	0.000637705267810849	0.00562131908724978	-0.844537
FAM212A	-0.741605	5.85057170699331	-3.51656	0.000642991396131811	0.00565534207682214	-0.852182
MRPL27	-0.751674	6.69362761351961	-3.51648	0.000643152830783942	0.00565534207682214	-0.852415
COX6B1	-1.30795	7.35128089673535	-3.51631	0.000643526432782656	0.00565534207682214	-0.852953
MBNL1.AS1	-0.818352	5.29601574050702	-3.51626	0.000643632632685441	0.00565534207682214	-0.853105
TBX2	-0.790292	6.08546685022782	-3.51123	0.000654638043347239	0.00573362304571191	-0.868806
SOST	-0.578693	4.7051690167945	-3.5105	0.000656247086415326	0.00574051634673393	-0.871079
MYO9A	-0.636636	6.3608490522127	-3.50201	0.000675284022445856	0.00587147497445429	-0.897554
PEG3	-0.757678	5.71817077698611	-3.49956	0.000680859721200716	0.00590922040893423	-0.905165
MED28	-0.627635	6.46630332527466	-3.49939	0.000681260486687066	0.00591001960947466	-0.90571
CDS2	-0.692372	6.26079911911285	-3.49616	0.000688693302350355	0.00596369152727268	-0.915753
ZFR	-0.609484	7.07820411119891	-3.48688	0.000710492138988244	0.00610003699240759	-0.94459
PLEKHG3	-0.727605	6.29050109784583	-3.47932	0.000728711057784287	0.00620912412654115	-0.968013
MED1	-0.738221	6.23099207176777	-3.47354	0.000742956877060888	0.00629131020265713	-0.985919
STX8	-0.719858	6.49339971708672	-3.4652	0.000763945783880094	0.00642358628817228	-1.01168
DMAC1	-0.657267	6.04351914276723	-3.46191	0.00077238311574634	0.0064831421017446	-1.02183
NDNF	-0.604129	4.76243014320255	-3.45683	0.000785580821864256	0.00658039148994273	-1.0375
GON7	-0.772554	5.80434377214435	-3.44914	0.00080596456127602	0.00672081772220848	-1.06117
PKD1	-0.689124	6.17025150372327	-3.43883	0.00083409642853856	0.0068983197498053	-1.09287
TMEM241	-0.65655	5.08014	-3.43096	0.000856179065033952	0.00703908923227044	-1.117
PEBP1	-0.861987	7.77284645561407	-3.42687	0.000867875883355635	0.00711915937197391	-1.12953
CES1	-0.692636	5.76151677045685	-3.42661	0.000868607348424269	0.00711915937197391	-1.13031
AOC3	-0.579715	5.56053976788955	-3.42303	0.000878988617181916	0.00718578824276899	-1.14128
RPL10A	-0.809832	7.96027682225786	-3.4169	0.000896994870123368	0.00730181283307058	-1.16
GNG12	-0.731762	5.39024268382868	-3.41587	0.000900041042353953	0.00731882668267725	-1.16313
SLMAP	-0.872998	7.68632747157121	-3.40915	0.000920268788894855	0.00743123839400291	-1.18364
HSPB8	-1.03226	6.92147251172778	-3.40716	0.000926342651851317	0.00747398078902036	-1.18971
FLNC	-1.2744	7.56037686471408	-3.40297	0.000939219794976444	0.00754857160951391	-1.20245
ZNF791	-0.651295	5.94058806766355	-3.40287	0.000939530248901684	0.00754857160951391	-1.20275
SLC38A2	-0.615199	8.12275769829778	-3.39718	0.000957326560504894	0.00765621316935117	-1.22006
MYOM1	-1.03867	6.7522083253533	-3.39618	0.00096050892799633	0.00766565399558889	-1.22312
FZD2	-0.774086	5.89318968564441	-3.39344	0.000969196821957755	0.00771569328615517	-1.23143
ADH1B	-1.09858	6.35428827756568	-3.39304	0.00097047176815891	0.00771942354514769	-1.23264
KCNMB1	-1.1284	7.43774850893545	-3.38998	0.000980314894204013	0.00776224522929282	-1.24194
PCOLCE2	-0.92758	6.99677886185207	-3.38635	0.000992062894715718	0.00783905744210778	-1.25293
RAB5C	-0.807716	6.30456798905968	-3.37943	0.00101488042075467	0.0079798359489811	-1.27389
EVA1C	-0.698629	6.66679655713145	-3.37864	0.00101751449205551	0.00799070240561721	-1.27628
TRPC1	-0.827571	6.01529808101097	-3.37775	0.00102050233406825	0.00800103918430415	-1.27898
COX14	-0.62767	6.68760079239237	-3.37309	0.00103621412603829	0.00808779276686875	-1.29307
FRG1BP	-0.62967	6.7923029151352	-3.37169	0.00104098290344892	0.00812170279927999	-1.2973
KPNA4	-0.643878	7.34971741306501	-3.365	0.00106406381056261	0.00824466439378059	-1.3175
HSPA2	-0.780329	6.09272571346853	-3.35808	0.00108841002629827	0.0084027009530269	-1.33834
MAOA	-1.08199	7.33995479019539	-3.35578	0.00109662230362995	0.00844991859445924	-1.34527
HADH	-0.620462	7.39762866064812	-3.35551	0.00109759782525904	0.00845318099855571	-1.34609
SLC39A14	-0.778908	6.96183124865675	-3.35115	0.00111334184346354	0.00854350418234589	-1.3592
ARHGEF17	-0.75902	6.34091438087278	-3.34636	0.00113086986026308	0.00864732526630524	-1.37358
IGFBP6	-0.757772	8.10909097993473	-3.34408	0.00113931316692538	0.00869401749460074	-1.38043
SORT1	-0.670066	7.27947883579147	-3.34034	0.00115327067433203	0.00877915228311816	-1.39164
MRPL12	-0.72687	5.85010155009401	-3.34024	0.00115367947061137	0.00877915228311816	-1.39197
NUPR1	-0.888869	7.16762563184356	-3.33667	0.00116714857811955	0.00886755026852255	-1.40265
PERP	-0.704427	5.69881353496384	-3.33492	0.00117382090315639	0.00891117169382723	-1.4079
MRPL19	-0.768409	5.97245155272732	-3.33387	0.00117784411591196	0.00893817021135572	-1.41105
LARP6	-0.75842	6.30101291080859	-3.33054	0.0011906436841511	0.00901386475949265	-1.42099
NNMT	-0.674621	7.96413438630684	-3.32858	0.00119827303770171	0.00906445499005806	-1.42687
MRPL38	-0.722883	6.70175713725489	-3.32706	0.00120419958361005	0.00909850245769455	-1.43141
RPS25	-0.655626	8.84212183996186	-3.31932	0.00123483832309647	0.00926782223990791	-1.45452
MYOZ1	-0.664363	5.17686506530833	-3.31861	0.00123768306242597	0.00928146844051975	-1.45664
SCARA3	-0.733457	5.59953893689633	-3.31363	0.00125782503261914	0.00939254090060054	-1.47148
ITGA1	-0.904469	5.94968817336017	-3.31321	0.00125953465751962	0.00939791525832841	-1.47273
TTC37	-0.601748	6.77623948286252	-3.31084	0.00126923596465139	0.00944560785043127	-1.47979
SYDE1	-0.616697	6.45896451941711	-3.30928	0.00127566733596786	0.0094850201221129	-1.48443
CCDC9B	-0.618794	7.10070303237304	-3.30286	0.00130245245649449	0.00964298326838499	-1.50354
PDLIM3	-0.830424	7.5445319173857	-3.30069	0.00131157842699451	0.00969555234101814	-1.50995
LAMB2	-0.633117	7.65779364787696	-3.30037	0.00131295532412412	0.00970198480728694	-1.51092
FHL1	-0.897035	8.08813007153143	-3.29745	0.00132540784526587	0.00977137412609179	-1.51959
INMT	-0.72778	7.57764075010868	-3.29725	0.00132624508373837	0.00977378305360076	-1.52017
SLC41A1	-0.632472	5.69648129876142	-3.28828	0.00136516519287846	0.00999138103319995	-1.54675
PTCHD1	-0.869007	4.97719846000799	-3.28813	0.00136583065050542	0.00999243165249396	-1.5472
NBPF9	-0.950909	8.29698188584484	-3.28661	0.00137255745188605	0.0100301469365688	-1.55171
GALM	-0.674761	6.11976766358576	-3.28443	0.00138222252021546	0.0100892231689078	-1.55815
NBPF10	-0.882815	8.0878952470187	-3.28203	0.00139294287345931	0.0101558584368819	-1.56525
SNTB2	-0.5785	6.29620731123744	-3.27931	0.00140518845796454	0.0102295582571061	-1.57329
RRAGD	-0.850645	6.69772743903523	-3.27617	0.00141943584960439	0.0103175849569194	-1.58255
LRP1	-0.76134	6.67673373540831	-3.27175	0.00143972897359795	0.0104176307363969	-1.59559
LRP10	-0.67767	7.82680221689916	-3.26495	0.00147149685151005	0.0105966214427544	-1.61562
WSB2	-0.712017	6.63756558816629	-3.2648	0.00147221945653917	0.0105966592913154	-1.61607
SMOC2	-0.754867	7.76553715966811	-3.26424	0.00147486017094485	0.0106116771262345	-1.61772
PLBD2	-0.734389	5.90550316427355	-3.26102	0.00149015096358152	0.0106975741840014	-1.62718
ADIRF	-0.573115	9.10179949720841	-3.25772	0.00150598199203871	0.0107788901755414	-1.63688
ZNF12	-0.646078	5.59761223257448	-3.25429	0.00152262090948608	0.0108817095681301	-1.64696
ZNF25	-0.701466	6.85209640741201	-3.25272	0.00153027647366413	0.0109241884283271	-1.65156
EPHB6	-0.656797	5.29235136855782	-3.25117	0.00153787433804564	0.0109620782115494	-1.6561
ADGRL2	-0.78124	6.50756438117199	-3.24948	0.00154623219061856	0.0110052645061646	-1.66108
POP7	-0.676729	5.63465174976364	-3.24902	0.00154850142032699	0.011013227412177	-1.66242
CDH13	-0.962379	6.30221161877167	-3.24441	0.00157147209236293	0.0111311153090569	-1.67593
MTFR1	-0.571982	5.75101824647262	-3.24093	0.00158904072740249	0.0112264847848148	-1.68612
FOXC1	-0.73607	8.32431	-3.24	0.00159373823443208	0.0112430774636833	-1.68883
LRPAP1	-0.689409	6.97163806722526	-3.23754	0.00160631267828565	0.0112983915911059	-1.69603
GMDS	-0.885271	7.30499893521946	-3.23141	0.00163799833338155	0.0114623962320626	-1.71394
TMEM144	-0.770538	5.78028385700863	-3.23016	0.00164453286941189	0.0114997174279621	-1.71759
UCHL3	-0.617065	6.36944601592486	-3.22731	0.00165948690920262	0.011578912668948	-1.72588
PID1	-0.753128	6.24285624689468	-3.22599	0.00166646133843704	0.0116106509409445	-1.72973
ALDH1B1	-1.01816	6.01808642226719	-3.21848	0.00170673479929128	0.0118309719287584	-1.75161
RAB33B	-0.66454	6.32793896100071	-3.21107	0.0017473516124994	0.0120688289945576	-1.77315
SNCG	-0.897796	5.60511303798269	-3.20988	0.00175391476694188	0.0120966049144864	-1.77658
MAP3K7CL	-0.699545	6.76980187255466	-3.20977	0.00175453211362837	0.0120966049144864	-1.77691
CNR1	-0.585018	5.27961966164854	-3.20824	0.00176307918128046	0.012124969110918	-1.78136
HPF1	-0.71556	5.91664665554679	-3.20253	0.00179525634858547	0.0122976665653014	-1.79792
TMBIM1	-0.837306	7.17387470757418	-3.20115	0.00180307921899988	0.012333602974981	-1.8019
LMCD1	-0.63581	7.88185626637109	-3.19471	0.00184019103016111	0.0125296902970814	-1.82054
HOXC8	-0.752923	5.81247710185718	-3.18866	0.00187567959777859	0.0127212704490507	-1.83802
SGTA	-0.647427	5.62202189119224	-3.18036	0.00192541314121397	0.0129802676062263	-1.86196
MYH10	-0.947593	8.75242138628525	-3.17772	0.00194144394616208	0.0130837331197533	-1.86955
RPL35A	-1.02487	8.50955573918491	-3.17516	0.00195717602634351	0.0131527175150484	-1.87693
C3orf70	-0.839006	5.77181740650682	-3.17397	0.00196450133908579	0.0131913360886842	-1.88034
CNN1	-1.44047	7.28281744548435	-3.17382	0.00196543060650087	0.0131913360886842	-1.88078
ALDH18A1	-0.655011	6.30033344389021	-3.17378	0.00196567856790014	0.0131913360886842	-1.88089
DSTN	-0.608601	7.78273024908314	-3.1727	0.00197237620438711	0.0132270104410492	-1.884
POLR2J3	-0.634472	6.77123788091088	-3.16274	0.00203501954575772	0.0135105878351301	-1.91259
NOV	-1.22369	7.77901223525757	-3.16157	0.0020425081459897	0.0135455008531759	-1.91594
FGGY	-0.623712	5.61916143748401	-3.16031	0.00205058846023288	0.0135802721064056	-1.91955
PHF23	-0.670141	6.18276223051235	-3.1579	0.00206615979921116	0.0136503435181839	-1.92646
STARD8	-0.813956	6.24875214664136	-3.15653	0.00207507300661795	0.0136945498672687	-1.9304
RUSC2	-0.75913	6.13451884967508	-3.15643	0.00207571209207217	0.0136945498672687	-1.93068
AEBP1	-0.573033	8.82738074338237	-3.15088	0.00211210280841878	0.0138629826431217	-1.94656
MAST2	-0.576702	5.32132850313757	-3.13483	0.00222069552494538	0.0144224682905713	-1.99234
WASF3	-0.607416	5.85648244470169	-3.13421	0.00222498593804071	0.0144454326109622	-1.9941
SLC35F6	-0.639639	5.49143473109595	-3.12902	0.00226126190237529	0.0146412311068236	-2.00886
LLGL1	-0.619269	6.10881000874541	-3.12622	0.00228101270262868	0.0147370530785983	-2.0168
C12orf75	-0.901236	7.03408274458121	-3.11684	0.00234852053098441	0.0150787304112098	-2.04341
NKIRAS1	-0.568657	6.14231441707561	-3.11563	0.00235740348779277	0.0151306896336843	-2.04685
PPP1R12C	-0.873909	6.10522035746439	-3.10621	0.00242727070379113	0.0154753662653296	-2.07349
TRIB3	-0.68089	5.70181275664545	-3.10413	0.00244294591737105	0.0155649392791967	-2.07935
HOXB7	-0.804525	6.22022186370825	-3.10245	0.00245568906718904	0.0156305262235377	-2.0841
SAC3D1	-0.577113	6.22776186841904	-3.10216	0.00245793809299567	0.015634446089201	-2.08493
FICD	-0.860096	5.7465192610068	-3.10086	0.00246781964563335	0.01568167107046	-2.08859
RNF150	-0.633666	6.75692544403549	-3.09888	0.00248299115009697	0.0157558663736725	-2.09417
YIPF6	-0.684564	6.94232895617663	-3.09643	0.00250190401074358	0.0158090607886787	-2.10109
FHL3	-0.805182	5.86560656129091	-3.09448	0.0025170193331489	0.0158731397076643	-2.10658
CAP2	-1.05468	6.64304349078561	-3.08825	0.002565904167962	0.0161018686331696	-2.1241
SLC31A1	-0.60593	6.18871935041391	-3.08222	0.00261405874081111	0.0163397873495167	-2.14104
GCHFR	-0.640553	6.22838085160973	-3.0797	0.00263445897067687	0.0164202276478101	-2.14812
LMOD1	-1.1924	6.24547233811142	-3.06469	0.00275888250572116	0.017017256589735	-2.19013
BEX5	-0.610213	5.2512309715123	-3.06363	0.00276786220944666	0.0170616515975743	-2.19308
SERP2	-0.568467	5.44719182811302	-3.05981	0.00280046922434953	0.0172182992194593	-2.20374
PIGX	-0.814414	6.28817515520261	-3.04935	0.00289163573525281	0.0176091786854804	-2.23288
PALLD	-0.70356	8.28908174141415	-3.03981	0.00297722179239495	0.0179835382793011	-2.2594
FAH	-0.670838	5.95138736213834	-3.03713	0.00300160771728297	0.0181118125922155	-2.26681
SLC6A8	-0.672944	5.23128397423719	-3.0305	0.00306292962396502	0.0184121979844378	-2.28519
ASTE1	-0.581949	5.43830115531128	-3.02632	0.00310215337979966	0.0185954378865511	-2.29675
RABGAP1	-0.717477	7.47000832813547	-3.02557	0.00310925873978666	0.0186321965045244	-2.29882
MINDY2	-0.617109	5.34671713044085	-3.01752	0.00318622110582525	0.0189392701931482	-2.32103
BACE2	-0.713052	6.63078186396245	-3.00159	0.00334385397028623	0.0197066300933383	-2.36486
C11orf74	-0.623157	6.13433414913042	-2.9982	0.00337836600239164	0.0198637082595237	-2.37417
ROR1	-0.581831	5.95965045022604	-2.97955	0.00357387054278577	0.02070984425308	-2.42518
HDHD2	-0.62835	6.71656147445306	-2.97547	0.00361805143534841	0.0208962934483199	-2.43631
MYOT	-0.837376	4.99833902602791	-2.97403	0.00363370416193638	0.0209614040025411	-2.44022
ITGA5	-0.798544	7.95171376467912	-2.97239	0.00365171441791209	0.0210388591201728	-2.4447
CROT	-0.615646	5.82034954948191	-2.97209	0.00365491204739057	0.0210456980629594	-2.4455
RASD2	-0.655145	5.28620716320252	-2.97143	0.00366223664286107	0.021067768599456	-2.44731
ITGA11	-0.753533	6.18620198006829	-2.9653	0.00373026264631123	0.0213735312655682	-2.46398
FAM217B	-0.76797	5.82261958278229	-2.95635	0.00383162070528124	0.0217944771311095	-2.48825
TMED1	-0.663278	6.74899128964495	-2.9517	0.00388531986597933	0.0220540569682894	-2.50085
MRPL16	-0.698363	6.58649139896457	-2.94747	0.00393474829922034	0.0222686050655846	-2.51229
S100A3	-0.624373	5.49550607097915	-2.94123	0.00400877024479896	0.0225608216069726	-2.52915
ACAT1	-0.637886	7.35660055349162	-2.93908	0.00403450430963355	0.0226789840024204	-2.53494
CFDP1	-1.10705	6.02776838113512	-2.93718	0.00405743881500918	0.0227811506018081	-2.54007
C9orf3	-0.647295	6.0902178409749	-2.93411	0.00409475738800671	0.022950689678975	-2.54834
NCS1	-0.839044	6.53513845989818	-2.92821	0.00416728607399254	0.0232073470542936	-2.56422
FYCO1	-0.603457	6.86300368486614	-2.92153	0.00425082456987606	0.0235560889189138	-2.58215
PGM5	-0.689399	6.58975678793944	-2.92104	0.00425708098217048	0.0235707181513349	-2.58348
PARVA	-0.654682	5.84558757624782	-2.92011	0.00426881084710722	0.0236155015107081	-2.58597
NPR2	-0.596362	5.9365132619465	-2.91969	0.0042741166825213	0.0236304470122878	-2.58709
MAN2B2	-0.768078	7.71036618843682	-2.91905	0.00428217793827473	0.023655572419778	-2.58879
SETD6	-0.639369	5.21866424626979	-2.9167	0.00431217639752285	0.023763854358005	-2.5951
TMIGD3	-1.00547	6.21628270718732	-2.91211	0.00437125792022381	0.0240287407811097	-2.60739
CRIM1	-0.618931	5.33119027260895	-2.90783	0.0044270015557551	0.0242724432378256	-2.61884
MYDGF	-0.757137	7.07895885776416	-2.90527	0.00446071241515266	0.0244321685398701	-2.62569
NANS	-0.615713	6.29962837675231	-2.90519	0.00446171090747463	0.0244321685398701	-2.62589
ATG14	-0.651668	6.66297358493505	-2.90498	0.00446449235088397	0.0244359748730423	-2.62645
KCTD10	-0.714458	6.94733014353974	-2.898	0.00455752429278344	0.024817508563604	-2.64507
FCHO2	-0.717291	6.31332649485199	-2.88524	0.00473225694381603	0.0255509846154263	-2.67901
ACTG2	-1.00364	8.95389019707121	-2.88335	0.00475859911569026	0.0256628099484296	-2.68401
ITGA7	-0.573838	5.52026857318726	-2.871	0.00493453923661861	0.0263680402523862	-2.71674
TUSC1	-0.569581	5.92218869714838	-2.86621	0.00500427723352425	0.0266514302957038	-2.72939
PYGB	-0.585443	6.87705285641302	-2.85125	0.00522812169712105	0.0275396849253685	-2.7688
RBPMS2	-0.772699	6.54881352894402	-2.84917	0.0052598426254742	0.0276576356819809	-2.77424
CCDC102A	-0.614831	6.46511852958079	-2.84243	0.00536429719207395	0.0280307953164432	-2.79194
PROCR	-0.653936	6.54949814808139	-2.83361	0.0055037965364246	0.0285588760994394	-2.81503
KLHL9	-0.691006	6.60204700240016	-2.83349	0.00550563102909385	0.0285588760994394	-2.81533
A2M	-0.668228	8.78677061589847	-2.83086	0.00554782759769112	0.0287448496454861	-2.8222
USB1	-0.621147	6.63136183848268	-2.8306	0.00555200409220373	0.0287491706522976	-2.82287
NQO2	-0.571853	6.34432309577684	-2.82462	0.0056493105449558	0.0290991928150992	-2.83849
PKD2	-0.621176	6.77154354893051	-2.8238	0.0056626742392044	0.0291366732017757	-2.84062
C5orf46	-0.984042	6.47641110512908	-2.81086	0.00587879516876136	0.0299508813999747	-2.87427
CADM4	-0.584198	4.93464898231735	-2.79973	0.00607074313080611	0.0306743175999587	-2.90312
SMTN	-0.644421	5.84823410809548	-2.79969	0.0060714205988595	0.0306743175999587	-2.90322
JAG1	-0.665134	6.85120204810732	-2.78868	0.00626701836406319	0.0313612999472958	-2.93167
SPTSSA	-0.621658	6.1046877630512	-2.7842	0.00634815347583431	0.0317010293292446	-2.9432
LTBR	-0.626808	7.18040871040592	-2.77404	0.00653587051345792	0.0323670857196874	-2.96933
GLRX	-0.56645	7.66397651146479	-2.77296	0.00655610764611514	0.0324517158719029	-2.9721
MYH11	-1.08538	7.93715822008856	-2.77279	0.00655929630996281	0.0324531316294282	-2.97253
PTDSS2	-0.575165	6.11355403311895	-2.76118	0.00678065520523227	0.0333149738526329	-3.00227
TCEAL8	-0.587135	6.6299	-2.75904	0.00682205374672812	0.0334149229020178	-3.00772
GANAB	-0.759619	6.73069603001903	-2.75449	0.00691121118979803	0.0337901045556366	-3.01934
PDGFC	-0.569707	6.41609849054506	-2.75335	0.00693364117817202	0.0338824640115573	-3.02224
OGN	-0.667558	5.94138590743222	-2.74751	0.00705005676509268	0.0343461544082607	-3.03714
ACVRL1	-0.666006	5.75895340373306	-2.73957	0.00721082032999066	0.0349957835330801	-3.05731
FAM174B	-0.582581	5.48200665878136	-2.73694	0.00726491955317375	0.035178085423638	-3.064
MTMR11	-0.596086	6.9688177173187	-2.73135	0.00738093782532529	0.0355958276079794	-3.07816
PROM1	-0.815005	5.29564652922745	-2.73056	0.00739736544815674	0.0356391441546072	-3.08015
ADORA3	-0.627305	5.32754128735233	-2.71996	0.00762261916135772	0.0363906660254745	-3.10695
EDN1	-0.777655	6.04296857558323	-2.71965	0.0076293561342117	0.036399614389638	-3.10774
PCP4	-0.81608	4.84183508159758	-2.71447	0.00774172465784104	0.0367981778299465	-3.1208
CYP4X1	-0.622674	5.98026401205114	-2.70881	0.00786604122020558	0.0372319468979125	-3.13502
ALDH6A1	-0.584202	5.76429094478613	-2.70718	0.00790238897124619	0.0373762695759584	-3.13914
PSMC5	-0.606196	8.01335693143812	-2.70104	0.00804010986880842	0.037905920597933	-3.15456
RGS5	-0.869163	7.60521361119337	-2.69839	0.00809997990186755	0.038091676761814	-3.16118
TMEM263	-0.662361	5.93287407744666	-2.68997	0.00829385393747153	0.0386829245804173	-3.18227
SAP30	-0.569037	6.45691228337612	-2.68073	0.00851115792736303	0.0393909229889049	-3.20532
TCEA3	-0.620554	6.75124649504934	-2.6577	0.0090754236584036	0.0412628974979329	-3.26248
MEF2C	-0.776054	6.52991955417273	-2.64415	0.00942306828753002	0.042410452617078	-3.29591
GDF15	-0.646214	5.31778140695566	-2.63894	0.00955993057189945	0.0428835896423118	-3.30873
CNST	-0.640869	6.97213043802586	-2.63502	0.00966398280632926	0.0431901528501354	-3.31835
ADH1A	-0.862397	7.82896565446208	-2.62873	0.00983347550330001	0.0437841213921354	-3.33379
CD9	-0.565072	7.23497215697696	-2.61389	0.0102433260554126	0.0452512045816636	-3.37003
ZNF503	-0.612875	6.43963754697583	-2.61354	0.01025331921249	0.0452535845187489	-3.3709
ECHDC3	-0.606985	5.65857823031877	-2.59362	0.0108284056961534	0.0471925824387634	-3.41927
DCHS1	-0.684259	6.03932638622797	-2.58304	0.0111453824137686	0.0482236139421499	-3.44482
