# Supplementary material for: Hub genes of neutrophil extracellular traps in abdominal aortic aneurysm: a bioinformatics analysis
Source: Hereditas. 2026 Apr 20;163:69. doi: 10.1186/s41065-026-00663-0 (PMC13227812; doi:10.1186/s41065-026-00663-0)
Supplement: Supplementary file 7 — Supplementary Material 7. [file 41065_2026_663_MOESM7_ESM.xlsx]

## Sheet: hub_nets
DENETs
TNFAIP3
IL1B
IL6
CD44
ACTN4
CARD11
MNDA
CXCL2
CXCR4
NLRP3
CCDC25
PADI4
C3
SOCS3
HIF1A
CCL2
CCL3
KLF2
ITGAM
TNF
MMP9
LCP1
CXCL1
PROCR
CTSG
