# Supplementary material for: Hub genes of neutrophil extracellular traps in abdominal aortic aneurysm: a bioinformatics analysis
Source: Hereditas. 2026 Apr 20;163:69. doi: 10.1186/s41065-026-00663-0 (PMC13227812; doi:10.1186/s41065-026-00663-0)
Supplement: Supplementary file 8 — Supplementary Material 8. [file 41065_2026_663_MOESM8_ESM.xlsx]

## Sheet: Sheet1
LASSO	RF	Boruta	XGBoost
LCP1	IL6	CCL2	CTSG
CTSG	MMP9	CD44	C3
NLRP3	PADI4	ACTN4	CXCL2
IL6	CD44	CXCR4	KLF2
PROCR	MNDA	CXCL2	CARD11
CARD11		NLRP3	SOCS3
ACTN4		CCDC25	CCL2
TNF		CCL3	ACTN4
MNDA		SOCS3	CXCL1
IL1B		CARD11	CCDC25
CD44		TNF	IL1B
CCDC25		IL1B	IL6
PADI4		MNDA	MNDA
		IL6	TNFAIP3
		TNFAIP3	PADI4
		PADI4
